# Supplementary material for: Solobacterium moorei promotes tumor progression via the Integrin α2/β1-PI3K-AKT-mTOR-C-myc signaling pathway in colorectal cancer
Source: Int J Biol Sci. 2025 Jan 27;21(4):1497–512. doi: 10.7150/ijbs.102742 (PMC11844286; doi:10.7150/ijbs.102742)
Supplement: Supplementary file 2 — Supplementary table 5. [file ijbsv21p1497s2.xlsx]

## Sheet: Sheet1
Table S5. Gene expression levels in DLD-1 cells co-cultured with S. moorei
Gene Symbol	Type	DLD-1 Read Count	S. moorei-DLD-1 Read Count	log2 (S. moorei-DLD-1 / DLD-1)	Pvalue(S. moorei-DLD-1 / DLD-1)	Qvalue (S. moorei-DLD-1 / DLD-1)
'BCL2L2-PABPN1'	mRNA	0	42.65	6.40309	1.54e-11	3.41e-10
'TRIM6-TRIM34'	mRNA	0	18.68	5.21203	7.97e-06	7.01e-05
'C4A'	mRNA	0	16.22	5.00831	3.44e-05	0.000259
'TNFSF12-TNFSF13'	mRNA	0	14.97	4.89261	7.3e-05	0.000509
'OR2A1'	mRNA	0	11.53	4.51593	0.000604	0.00326418
'DGCR6'	mRNA	0	11.24	4.47918	0.000724	0.0038226
'C8orf44-SGK3'	mRNA	0	10.88	4.43222	0.000908	0.00463508
'HIST1H4H'	mRNA	1	11	3.44804	0.00208571	0.00948472
'JMJD7-PLA2G4B'	mRNA	5.01	47.7	3.23972	4.29e-10	7.88e-09
'LDB3'	mRNA	3	23	2.92721	3.55e-05	0.000266
'U2AF1L5'	mRNA	4.31	32.16	2.88812	1.19e-06	1.25e-05
'PILRA'	mRNA	2	14	2.79597	0.00161965	0.00761557
'KCNMA1'	mRNA	3	20	2.72558	0.000201	0.00124115
'SPP1'	mRNA	3	20	2.72558	0.000201	0.00124115
'PTGES3L-AARSD1'	mRNA	3.25	20.65	2.65624	0.000194	0.00120654
'LRRC71'	mRNA	3	17	2.49111	0.00110295	0.00545471
'CYP2B6'	mRNA	4	20	2.31054	0.000707	0.00374164
'CAMP'	mRNA	4	19	2.23654	0.00120952	0.00591777
'TMEM183B'	mRNA	5.74	26.19	2.17851	0.000185	0.00115918
'CRTAM'	mRNA	24	97	2.00356	9.03e-12	2.05e-10
'RIPOR2'	mRNA	10	36	1.83661	8.82e-05	0.000599
'NPIPA3'	mRNA	63.25	227.41	1.83477	6.97e-23	4.14e-21
'SERF1A'	mRNA	32.95	116.75	1.81368	2.54e-12	6.24e-11
'SLCO2B1'	mRNA	20	69	1.77521	1.14e-07	1.46e-06
'CXCL2'	mRNA	26	83	1.66321	2.76e-08	3.93e-07
'TMPPE'	mRNA	28	88	1.64069	1.46e-08	2.18e-07
'LOC102723360'	mRNA	33.29	97.32	1.53626	1.34e-08	2e-07
'LOC102724219'	mRNA	119.41	345.97	1.52334	1.85e-26	1.35e-24
'FCGBP'	mRNA	13	35	1.41746	0.00133351	0.0064491
'STON1'	mRNA	17	45	1.393	0.00033	0.00191694
'TP53AIP1'	mRNA	104	269	1.35963	6.78e-18	2.84e-16
'LY6K'	mRNA	18	46	1.34225	0.000417	0.00235557
'GTF2IRD2'	mRNA	26.36	65.54	1.30264	3.85e-05	0.000287
'SERPINE3'	mRNA	24.31	60.14	1.29539	8.64e-05	0.000589
'N4BP2L1'	mRNA	20	48	1.25165	0.000638	0.00342175
'CXCL1'	mRNA	41	98	1.24577	1.17e-06	1.22e-05
'ANK2'	mRNA	44	102	1.20161	1.43e-06	1.48e-05
'MGAM'	mRNA	26	59	1.17082	0.000329	0.00191296
'CCDC87'	mRNA	21	46	1.11986	0.00221348	0.00999644
'UBD'	mRNA	48	105	1.1179	3.9e-06	3.66e-05
'HIST1H2AC'	mRNA	76	161	1.0716	3.31e-08	4.66e-07
'CPO'	mRNA	45.07	95.05	1.06513	2.4e-05	0.00019
'TGM3'	mRNA	38	80	1.06261	0.00011	0.000731
'MACROD2'	mRNA	29	61	1.06137	0.000742	0.00390016
	mRNA	38	77.84	1.02312	0.000217	0.00132989
'CELF6'	mRNA	43	87	1.00529	0.000116	0.00077
'NEU4'	mRNA	57	114	0.988612	1.36e-05	0.000113
'CXCL3'	mRNA	67	134	0.988612	2.4e-06	2.37e-05
'MGAM2'	mRNA	36	72	0.988612	0.000545	0.00299074
'DOCK11'	mRNA	148	294	0.978831	4.24e-12	1.01e-10
'NIPAL2'	mRNA	629	1239	0.966657	5.22e-45	9.6e-43
'MAPK15'	mRNA	68	133	0.956432	4.84e-06	4.44e-05
'SELPLG'	mRNA	71	138	0.94739	3.84e-06	3.61e-05
'FAM71F2'	mRNA	46	89	0.940784	0.000226	0.00137638
'CCDC171'	mRNA	50	96	0.929719	0.000149	0.000959
'CPLX2'	mRNA	64	121	0.907475	3.01e-05	0.000231
'MMP24'	mRNA	101.22	189.61	0.894153	2.49e-07	2.99e-06
'CFTR'	mRNA	424	787	0.880912	3.14e-25	2.16e-23
'ZSCAN31'	mRNA	54	100	0.877581	0.000227	0.00138119
'FLG'	mRNA	114	208	0.856162	1.92e-07	2.35e-06
'GLDN'	mRNA	114	207	0.849209	2.49e-07	2.99e-06
'UTP14A'	mRNA	579	1029	0.81822	7.83e-29	6.42e-27
'CYP4F3'	mRNA	203	360	0.815129	5.07e-11	1.05e-09
'SDCBP2'	mRNA	118	209	0.813328	5.87e-07	6.47e-06
'FAM129A'	mRNA	407	719	0.809575	2.73e-20	1.35e-18
'IL20RA'	mRNA	872	1535	0.804451	5.16e-41	8.11e-39
'SLC7A11'	mRNA	2069	3600.99	0.788072	1.41e-90	7.89e-88
'ATF5'	mRNA	122.02	212.15	0.786579	1.01e-06	1.07e-05
'CXCL8'	mRNA	104	180	0.780026	7.75e-06	6.83e-05
'HGD'	mRNA	102	176	0.775619	1.08e-05	9.25e-05
'OVGP1'	mRNA	76	130	0.763053	0.000192	0.0011982
'CDRT4'	mRNA	182.9	312.78	0.762705	7.41e-09	1.15e-07
'CCNE2'	mRNA	162.14	276.97	0.761102	5.62e-08	7.56e-07
'KCNMB3'	mRNA	62	105	0.748661	0.000981	0.00494996
'FAM71E1'	mRNA	67	113	0.742702	0.000685	0.00363966
'GTF2IRD2B'	mRNA	90.64	152.46	0.738823	8.63e-05	0.000589
'PTGS2'	mRNA	102	171	0.734039	3.56e-05	0.000267
'MYC'	mRNA	879	1468	0.728529	2.32e-33	2.48e-31
'NCOA5'	mRNA	332	554	0.727315	1.55e-13	4.23e-12
'DGKG'	mRNA	94	156	0.719426	0.000104	0.000699
'GPATCH4'	mRNA	291	482	0.716626	1.06e-11	2.39e-10
'WNT5A'	mRNA	1077	1780	0.713471	1.04e-38	1.5e-36
'SULF2'	mRNA	357.57	589.06	0.708801	9.87e-14	2.77e-12
'CYP4V2'	mRNA	538	886	0.708313	7.36e-20	3.5e-18
'CYP20A1'	mRNA	228.3	374.31	0.701915	4.05e-09	6.5e-08
'GDF15'	mRNA	2827	4627	0.699417	1.88e-94	1.09e-91
'PLCH2'	mRNA	82	134	0.697149	0.000468	0.00261008
'HIST1H2BK'	mRNA	466	760	0.694282	1.03e-16	3.9e-15
ITGB1'	mRNA	338	551	0.693641	1.63e-12	4.1e-11
'FAM120C'	mRNA	104	169	0.689052	0.000101	0.000677
'RCBTB2'	mRNA	114	185	0.687104	4.94e-05	0.000359
'MCOLN3'	mRNA	598	970	0.686451	1.61e-20	8.18e-19
'TFAP4'	mRNA	162	262	0.682185	1.59e-06	1.63e-05
'B3GLCT'	mRNA	111	179	0.678012	7.97e-05	0.000549
'PRSS1'	mRNA	85	137	0.677253	0.000564	0.00307576
'PLD6'	mRNA	72	116	0.676668	0.00152142	0.00721217
'CCL20'	mRNA	93	149	0.668622	0.000377	0.00215724
'TAF1A'	mRNA	103	165	0.668434	0.000184	0.0011524
'TMEM178B'	mRNA	328	525	0.667234	2.7e-11	5.8e-10
'AVEN'	mRNA	120	192	0.666684	5.68e-05	0.000407
'NSMAF'	mRNA	649	1035	0.661953	1.56e-20	7.97e-19
'EPM2A'	mRNA	96	153	0.661038	0.000361	0.0020764
'ISX'	mRNA	91	145	0.660727	0.000519	0.00286222
'HOXB8'	mRNA	1263	2012	0.660388	3.3e-38	4.57e-36
'STAT5A'	mRNA	141.76	224.42	0.651363	2.01e-05	0.000161
'ZNF564'	mRNA	118	186	0.645128	0.000119	0.000782
'TLE4'	mRNA	1134	1786	0.643924	1.09e-32	1.14e-30
'TWNK'	mRNA	250	392	0.637538	3.22e-08	4.55e-07
'SLC16A1'	mRNA	7213	11297	0.635881	8.31e-193	1.25e-189
'BEND6'	mRNA	107	167	0.63085	0.00035	0.00202092
'QRICH2'	mRNA	138	215	0.628281	5.31e-05	0.000382
'ZNF362'	mRNA	358	557	0.62633	8.75e-11	1.77e-09
'FAM111B'	mRNA	833	1293	0.622946	7.84e-23	4.64e-21
'TLR3'	mRNA	343	529	0.613671	5.37e-10	9.74e-09
'IRX5'	mRNA	141	217	0.610612	7.55e-05	0.000525
'SQSTM1'	mRNA	6111.04	9368.38	0.604994	8.96e-147	8.45e-144
'FGF11'	mRNA	155	237	0.601231	4.51e-05	0.00033
'CHIC1'	mRNA	267	408	0.600342	9e-08	1.17e-06
'ACYP2'	mRNA	321	490	0.598821	5.06e-09	7.99e-08
'ST7'	mRNA	422	644	0.59843	2.13e-11	4.63e-10
'ME1'	mRNA	3115	4749	0.597004	1.3e-73	5.04e-71
'UTP20'	mRNA	641	977	0.596646	1.92e-16	6.99e-15
'ARHGEF3'	mRNA	1863	2828	0.590767	9.18e-44	1.59e-41
'DDX59'	mRNA	143	217	0.590292	0.000123	0.000808
'ZNF708'	mRNA	114.14	173	0.58858	0.000627	0.00337336
'NFKBIA'	mRNA	677	1026	0.588415	8.35e-17	3.18e-15
'WDR45'	mRNA	436	659.32	0.585263	3.09e-11	6.58e-10
'ARSB'	mRNA	213	322	0.584819	3.51e-06	3.33e-05
'EML5'	mRNA	189.63	286.56	0.584262	1.23e-05	0.000104
'CYP4F11'	mRNA	296	446	0.580059	5.98e-08	8e-07
'BRPF3'	mRNA	624	936	0.573575	7.73e-15	2.4e-13
'ORAI1'	mRNA	244	366	0.573575	1.17e-06	1.23e-05
'CHST3'	mRNA	228	342	0.573575	2.63e-06	2.56e-05
'CCDC149'	mRNA	165	247	0.570657	7.07e-05	0.000494
'NFKB1'	mRNA	719	1076	0.570227	1.14e-16	4.29e-15
'RASIP1'	mRNA	117	175	0.569459	0.000842	0.0043475
'ZMPSTE24'	mRNA	1328	1982	0.566314	5.07e-29	4.2e-27
'NOP56'	mRNA	1384	2065	0.56591	3.95e-30	3.63e-28
'MLKL'	mRNA	157	234	0.564356	0.000128	0.000839
'POLR1A'	mRNA	1822	2703	0.557651	6.09e-38	8.28e-36
'KIT'	mRNA	4201	6224	0.555722	1.61e-84	7.37e-82
'DGCR8'	mRNA	450	665	0.552042	2.48e-10	4.7e-09
'PHF14'	mRNA	462	681	0.548374	1.94e-10	3.74e-09
'KRCC1'	mRNA	165	243	0.547103	0.000148	0.000954
'ITGA2'	mRNA	3968	5841	0.546416	4.24e-77	1.78e-74
'ATXN7L1'	mRNA	202	297	0.54472	2.93e-05	0.000226
'DTX3L'	mRNA	913	1338	0.540004	1.37e-18	6.05e-17
'SCAMP5'	mRNA	129	189	0.539627	0.00095	0.00481882
'POGLUT1'	mRNA	311	455	0.537564	3.22e-07	3.76e-06
'KCNJ5'	mRNA	324	472.71	0.533574	2.3e-07	2.77e-06
'UTP25'	mRNA	288	420	0.532933	1.11e-06	1.17e-05
'DUSP18'	mRNA	283.16	412.5	0.531389	1.47e-06	1.52e-05
'NETO2'	mRNA	797	1161	0.531329	6.63e-16	2.28e-14
'NOL8'	mRNA	761.13	1108	0.530355	3.34e-15	1.07e-13
'SDSL'	mRNA	194	282	0.528251	7.5e-05	0.000522
'EPC2'	mRNA	451	655	0.52698	1.73e-09	2.92e-08
'TNFRSF11B'	mRNA	175	254	0.526086	0.000181	0.0011391
'TMEM192'	mRNA	315	457	0.525455	5.26e-07	5.86e-06
'ZNF180'	mRNA	136	197	0.523201	0.001035	0.00517123
'RDH10'	mRNA	765	1108	0.523038	7.33e-15	2.28e-13
'CCPG1'	mRNA	1314.56	1903.35	0.522573	2.26e-24	1.45e-22
'ENTPD3'	mRNA	497	718	0.51935	4.92e-10	8.97e-09
'IL6ST'	mRNA	4442	6414	0.518627	5.16e-77	2.11e-74
'LOC102724250'	mRNA	570.99	822.32	0.514847	3.96e-11	8.3e-10
'APOL6'	mRNA	1107	1593	0.513703	4.49e-20	2.17e-18
'PKD2'	mRNA	703	1011	0.512799	2.92e-13	7.79e-12
'ZNF16'	mRNA	135	194	0.511709	0.0014198	0.00679234
'SLC35G1'	mRNA	136	195	0.50848	0.00147073	0.00700711
'ICK'	mRNA	1338	1918	0.508137	2.09e-23	1.26e-21
'DOK3'	mRNA	148	212	0.507079	0.00094	0.00477881
'CSF1'	mRNA	234	335	0.506265	3.3e-05	0.00025
'NAALADL2'	mRNA	202	289	0.505326	0.000118	0.000779
'FZD4'	mRNA	1283	1833	0.503298	4.43e-22	2.49e-20
'C3orf38'	mRNA	420	600	0.503185	3.28e-08	4.62e-07
'LHFPL2'	mRNA	1018	1454	0.502902	8.12e-18	3.38e-16
'SLC16A4'	mRNA	417	594.52	0.50029	4.46e-08	6.13e-07
'EPHX1'	mRNA	4304	6135	0.499998	4.18e-69	1.4e-66
'CHMP6'	mRNA	165	235	0.498807	0.000602	0.00325341
'ZNF629'	mRNA	519	739	0.498452	1.2e-09	2.08e-08
'SPPL2A'	mRNA	1613	2295.08	0.49741	1.08e-26	7.98e-25
'FBXO9'	mRNA	473	673	0.497379	7.01e-09	1.09e-07
'LOC107987254'	mRNA	213	303	0.497077	0.000103	0.000691
'AHRR'	mRNA	318	452	0.495908	2.22e-06	2.2e-05
'SLC30A10'	mRNA	295.01	419.06	0.495005	5.38e-06	4.88e-05
'PSPH'	mRNA	978	1389.17	0.494929	1.21e-16	4.52e-15
'NEO1'	mRNA	2067	2935	0.494434	2.53e-33	2.69e-31
'WDR81'	mRNA	324	460	0.494252	1.94e-06	1.95e-05
'PIK3C3'	mRNA	630	894	0.493535	3.43e-11	7.24e-10
'PARP4'	mRNA	3098	4392	0.492153	1.31e-48	2.78e-46
'MFSD8'	mRNA	321	455	0.491905	2.44e-06	2.4e-05
'MBNL3'	mRNA	379	537	0.491336	3.14e-07	3.68e-06
'SLC5A6'	mRNA	651.68	923.18	0.49106	2.04e-11	4.45e-10
'MBTD1'	mRNA	284	402	0.489917	1.02e-05	8.73e-05
'CCDC86'	mRNA	349	494	0.489896	9.94e-07	1.06e-05
'MAT2A'	mRNA	3678.29	5201.58	0.488527	1.7e-56	4.33e-54
'RNF217'	mRNA	500	707	0.488394	5.32e-09	8.37e-08
'TMX4'	mRNA	1422	2010.04	0.487915	8.08e-23	4.76e-21
'ZNF189'	mRNA	556	785	0.48622	9.04e-10	1.6e-08
'KCNV1'	mRNA	658	929	0.486203	2.67e-11	5.75e-10
'URB2'	mRNA	272	384	0.486112	1.84e-05	0.000149
'GCLC'	mRNA	1433	2022	0.485357	9.68e-23	5.66e-21
'CCDC58'	mRNA	169	238	0.482551	0.00081	0.0042044
'AMACR'	mRNA	525	739	0.481869	3.76e-09	6.05e-08
'PROX1'	mRNA	265	373	0.481796	2.82e-05	0.000219
'ZFY'	mRNA	268	377	0.480944	2.64e-05	0.000206
'NOP2'	mRNA	989	1391	0.480692	7.08e-16	2.41e-14
'SLC38A1'	mRNA	4900	6889	0.480125	5.69e-72	2e-69
'STRADB'	mRNA	170	239	0.480088	0.000835	0.0043216
'FAM13B'	mRNA	313	440	0.479953	5.85e-06	5.26e-05
'ZNF721'	mRNA	807	1134	0.479392	3.66e-13	9.64e-12
'EPHX4'	mRNA	163	229	0.479088	0.00109893	0.00544019
'SLC6A9'	mRNA	391	549	0.47825	4.52e-07	5.12e-06
'FRAS1'	mRNA	2975	4176	0.477844	5.81e-44	1.02e-41
'ATP10D'	mRNA	379	532	0.477841	6.94e-07	7.58e-06
'NEB'	mRNA	165.76	232.51	0.476809	0.00105864	0.00527188
'ADI1'	mRNA	1029	1441	0.47444	4.86e-16	1.7e-14
'PBDC1'	mRNA	168	235	0.472812	0.00108843	0.00540062
'EIF5'	mRNA	4118	5760	0.472737	7.89e-59	2.2e-56
'UMPS'	mRNA	389	544	0.472449	6.81e-07	7.45e-06
'ZFHX3'	mRNA	1057	1478	0.472283	2.74e-16	9.83e-15
'NAV3'	mRNA	400	559	0.471461	5.04e-07	5.63e-06
'DNAJC16'	mRNA	588.5	822.15	0.470971	1.14e-09	1.98e-08
'SLAMF6'	mRNA	154	215	0.470019	0.00188639	0.00869896
'RGPD6'	mRNA	892.79	1244.79	0.468122	9.35e-14	2.63e-12
'ZBTB24'	mRNA	307	428	0.467984	1.26e-05	0.000106
'MRPL1'	mRNA	320	446	0.467584	8.41e-06	7.34e-05
'GNL3L'	mRNA	608	847	0.466903	8.76e-10	1.56e-08
'AMD1'	mRNA	1615	2249	0.466362	1.88e-23	1.15e-21
'ZMYM4'	mRNA	1540	2138	0.461944	5.15e-22	2.88e-20
'MIA2'	mRNA	878.99	1219.03	0.460427	3.85e-13	1.01e-11
'ATG14'	mRNA	387	536	0.458512	1.62e-06	1.66e-05
'PCNX2'	mRNA	499	691	0.458258	5.24e-08	7.11e-07
'NBPF26'	mRNA	308.71	427.39	0.457913	1.89e-05	0.000152
'RAD54L2'	mRNA	607	840	0.457305	2.1e-09	3.52e-08
'FAM198B'	mRNA	1131	1565	0.457176	3e-16	1.07e-14
'FAM214A'	mRNA	577	798	0.45643	5.62e-09	8.83e-08
'PARP9'	mRNA	630	871	0.455933	1.19e-09	2.05e-08
'HGSNAT'	mRNA	1310	1811	0.455832	1.81e-18	7.88e-17
'SIK3'	mRNA	421	582	0.455811	6.68e-07	7.31e-06
'ZNF81'	mRNA	238	329	0.455738	0.000187	0.00116898
'GPX8'	mRNA	977	1350	0.455141	4.03e-14	1.18e-12
'LEF1'	mRNA	2774	3833	0.455118	3.58e-37	4.65e-35
'PARP14'	mRNA	2214	3057	0.454074	7.2e-30	6.36e-28
'FBXO30'	mRNA	722	996	0.452759	1.03e-10	2.06e-09
'UBIAD1'	mRNA	311	428.93	0.45244	2.25e-05	0.000179
'LTV1'	mRNA	367	506	0.45197	4.25e-06	3.94e-05
'EIF5A2'	mRNA	1305	1799	0.451758	4.41e-18	1.87e-16
'JMY'	mRNA	1107	1526	0.451712	1.44e-15	4.74e-14
'KEAP1'	mRNA	870	1199	0.451357	1.55e-12	3.9e-11
'RELB'	mRNA	405	558	0.450955	1.44e-06	1.49e-05
'ZNF480'	mRNA	483	665	0.449943	1.52e-07	1.9e-06
'E2F7'	mRNA	300	413	0.449792	3.53e-05	0.000265
'ARHGAP32'	mRNA	8446	11619	0.448758	2.68e-106	1.92e-103
'FBXW7'	mRNA	405	557	0.448368	1.67e-06	1.71e-05
'KLHL21'	mRNA	360	495	0.448044	6.42e-06	5.74e-05
'PHKA1'	mRNA	841	1156	0.447576	5.63e-12	1.33e-10
'XPOT'	mRNA	3391	4661	0.447541	1.62e-43	2.75e-41
'G6PD'	mRNA	4536	6234	0.44735	1.46e-57	3.87e-55
'NCOA2'	mRNA	711	977	0.447121	2.5e-10	4.75e-09
'TXLNG'	mRNA	403.02	553.74	0.44697	1.92e-06	1.94e-05
'ZBTB2'	mRNA	351	482	0.446174	9.2e-06	7.98e-05
'UBP1'	mRNA	1778	2441	0.445829	1.97e-23	1.2e-21
'TET3'	mRNA	741	1017	0.445386	1.26e-10	2.47e-09
'WASHC2A'	mRNA	1189.39	1631.28	0.444395	4.31e-16	1.52e-14
'CAP2'	mRNA	245	336	0.444292	0.000225	0.00137598
'PCLO'	mRNA	248	340	0.443807	0.00021	0.00129043
'MTHFD1L'	mRNA	677	928.03	0.443628	9.25e-10	1.63e-08
'CASP2'	mRNA	1041	1426.9	0.443526	3.21e-14	9.54e-13
'NXF1'	mRNA	1914	2623	0.443239	8.31e-25	5.5e-23
'NIP7'	mRNA	497	681	0.443021	1.63e-07	2.02e-06
'RPAP2'	mRNA	462	633	0.442925	4.45e-07	5.07e-06
'SRFBP1'	mRNA	176	241	0.44207	0.00187414	0.0086504
'NOL9'	mRNA	355	485.96	0.441631	1.03e-05	8.82e-05
'SLC20A2'	mRNA	438.07	599.44	0.441066	9.89e-07	1.05e-05
'NFAT5'	mRNA	3097	4237	0.440784	1.16e-38	1.66e-36
'EOGT'	mRNA	307	420	0.440763	4.24e-05	0.000312
'FUT2'	mRNA	269.03	368.01	0.44059	0.000128	0.000836
'JADE2'	mRNA	664	908	0.440121	1.84e-09	3.11e-08
'BYSL'	mRNA	251	343	0.439133	0.000227	0.00138267
'ZHX2'	mRNA	241	329	0.437667	0.000319	0.00186354
'WARS'	mRNA	1881	2567	0.437196	9.61e-24	5.99e-22
'PLK2'	mRNA	758	1034	0.436579	1.93e-10	3.71e-09
'MANEAL'	mRNA	789.01	1074.9	0.434699	1.01e-10	2.02e-09
'ATR'	mRNA	749	1020	0.434144	3.15e-10	5.88e-09
'LANCL2'	mRNA	205	279	0.433253	0.00102362	0.00512625
'NBPF3'	mRNA	200.7	273	0.432473	0.00118264	0.00579752
'SCYL3'	mRNA	253.82	345.07	0.431696	0.000273	0.0016248
'QTRT2'	mRNA	463	629	0.43066	9.41e-07	1.01e-05
'ALDH3A1'	mRNA	2402	3263	0.430575	5.9e-29	4.86e-27
'LGR5'	mRNA	422	573	0.429904	2.97e-06	2.87e-05
'NBPF1'	mRNA	324.75	440.89	0.429701	4.19e-05	0.000309
'SRXN1'	mRNA	2422	3288	0.429624	4.72e-29	3.93e-27
'RCN1'	mRNA	7024	9524	0.427887	2.93e-80	1.3e-77
'TMEM184C'	mRNA	872.83	1183.42	0.427802	2.31e-11	5.01e-10
'UGDH'	mRNA	1620	2195.8	0.427365	9.26e-20	4.38e-18
'FAM171B'	mRNA	3933	5330	0.427118	1.46e-45	2.79e-43
'ISM1'	mRNA	531	719	0.425892	2.12e-07	2.58e-06
'RIN2'	mRNA	341.93	462.83	0.425394	3.2e-05	0.000245
'TRPM7'	mRNA	1511.02	2044	0.424485	2.72e-18	1.18e-16
'ARID2'	mRNA	865	1170	0.424349	4.19e-11	8.77e-10
'PROS1'	mRNA	1109	1500	0.424315	8.07e-14	2.29e-12
'DDX6'	mRNA	2090	2825	0.42336	1.47e-24	9.53e-23
'ENOX2'	mRNA	219	296	0.423279	0.000932	0.00474491
'ZFHX2'	mRNA	279	377	0.422912	0.000189	0.00118105
'ABCC9'	mRNA	507.24	685.32	0.422722	4.88e-07	5.48e-06
'ZNF37A'	mRNA	707	955	0.422403	2.94e-09	4.8e-08
'MR1'	mRNA	425	574	0.4222	4.25e-06	3.94e-05
'ODR4'	mRNA	386	521	0.421295	1.23e-05	0.000104
'TMEM200A'	mRNA	2772	3740	0.420723	1.24e-31	1.21e-29
'ATP6V0A2'	mRNA	441.12	595	0.420331	3.11e-06	2.99e-05
'THNSL1'	mRNA	387	522	0.420328	1.26e-05	0.000106
'MFSD5'	mRNA	304	410	0.420165	0.000109	0.000725
'WDCP'	mRNA	245	330	0.418297	0.000546	0.00299098
'CDC25A'	mRNA	263	354	0.417299	0.000353	0.00203605
'CCNT2'	mRNA	833	1121	0.41701	2.1e-10	4.03e-09
'ZMYND11'	mRNA	1129	1519	0.416689	1.46e-13	3.99e-12
'TRIM16L'	mRNA	502.54	675.54	0.415415	8.89e-07	9.56e-06
'UHRF1BP1'	mRNA	1360	1828	0.415272	6.35e-16	2.19e-14
'CACNA1D'	mRNA	230	309	0.414585	0.000907	0.00463435
'AHCYL2'	mRNA	577	775	0.414237	1.52e-07	1.9e-06
'MOCOS'	mRNA	458	615	0.413851	2.97e-06	2.86e-05
'CD58'	mRNA	337	452	0.412186	6.57e-05	0.000463
'RRP12'	mRNA	633	849	0.412171	4.5e-08	6.18e-07
'VPS13B'	mRNA	771	1034	0.412046	1.59e-09	2.71e-08
'WASHC2C'	mRNA	1011.66	1356.72	0.412011	4.77e-12	1.13e-10
'TP53'	mRNA	1141	1530	0.411845	2.17e-13	5.85e-12
'ZSCAN29'	mRNA	587	787	0.411615	1.44e-07	1.81e-06
'ZFR'	mRNA	1561	2092	0.411025	1.09e-17	4.48e-16
'UBE2Q2'	mRNA	669	896	0.410105	2.23e-08	3.23e-07
'NPIPB6'	mRNA	437.07	585.07	0.409357	6.42e-06	5.74e-05
'PALB2'	mRNA	281	376	0.408775	0.000304	0.001786
'TOE1'	mRNA	222	297	0.408515	0.00133431	0.00645087
'SETD7'	mRNA	2305	3083	0.40818	5.14e-25	3.46e-23
'C9orf3'	mRNA	220	294	0.406925	0.00146921	0.00700207
'SIM2'	mRNA	320.88	428.81	0.406917	0.000122	0.000804
'PHGDH'	mRNA	4772	6376	0.40667	1.34e-49	2.92e-47
'SEC22B3'	pseudo	237.95	317.9	0.406527	0.000952	0.00482662
'ZMAT3'	mRNA	485.02	647.71	0.405916	2.47e-06	2.43e-05
'PNO1'	mRNA	576.1	769.08	0.405427	2.95e-07	3.48e-06
'BIVM-ERCC5'	mRNA	283.05	377.85	0.405369	0.000327	0.001902
'ZNF195'	mRNA	724	966	0.404646	9.72e-09	1.48e-07
'RNF207'	mRNA	422	563	0.404504	1.2e-05	0.000102
'TBCEL'	mRNA	662	883	0.404194	4.3e-08	5.94e-07
'RRS1'	mRNA	348	464	0.40365	7.31e-05	0.000509
'LNPEP'	mRNA	1542.9	2055.81	0.402675	8.12e-17	3.1e-15
'KLHL5'	mRNA	1074	1430.07	0.401704	4.16e-12	9.97e-11
'DNAJC2'	mRNA	730	972	0.401672	1.1e-08	1.67e-07
'ATRX'	mRNA	1907	2539	0.401568	2.63e-20	1.3e-18
'ANTXR2'	mRNA	1523	2027	0.401042	1.73e-16	6.32e-15
'SRPRB'	mRNA	841	1118	0.399355	1.09e-09	1.9e-08
'STIM2'	mRNA	778	1034	0.399006	4.71e-09	7.47e-08
'SLC12A8'	mRNA	298	396	0.3988	0.000291	0.0017256
'CNOT10'	mRNA	742	986	0.398781	1.09e-08	1.65e-07
'ABCC5'	mRNA	1083	1439	0.398646	5.06e-12	1.2e-10
'KLHL42'	mRNA	946	1256	0.397537	1.25e-10	2.46e-09
'SDAD1'	mRNA	1102	1463	0.397418	3.89e-12	9.37e-11
'ZNF367'	mRNA	287	381	0.397352	0.000398	0.00225648
'TNFAIP3'	mRNA	969	1286	0.396934	8.01e-11	1.63e-09
'ZNRF3'	mRNA	1288	1709	0.396632	6.98e-14	2e-12
'ZKSCAN8'	mRNA	1142	1515	0.396367	1.84e-12	4.58e-11
'DTL'	mRNA	343	455	0.39627	0.000113	0.00075
'TGFB2'	mRNA	1963	2603	0.395727	2.91e-20	1.43e-18
'SUPT6H'	mRNA	2744	3638	0.395477	1.2e-27	9.21e-26
'ARNTL2'	mRNA	645	855	0.395237	1.3e-07	1.64e-06
'L3MBTL2'	mRNA	434	575	0.394479	1.55e-05	0.000127
'RFXANK'	mRNA	528.65	700.34	0.394355	1.86e-06	1.89e-05
'BAZ1B'	mRNA	2411	3191	0.392989	3.48e-24	2.22e-22
'TM2D2'	mRNA	677	896	0.392955	7.65e-08	1.01e-06
'ARSD'	mRNA	962	1273	0.392736	1.52e-10	2.96e-09
'RIOX1'	mRNA	232	306.97	0.392585	0.00167014	0.00782373
'SARM1'	mRNA	281.83	372.77	0.392073	0.000541	0.0029682
'YAP1'	mRNA	4294	5679	0.391927	1.54e-41	2.53e-39
'SAMHD1'	mRNA	623.79	824.68	0.391386	2.78e-07	3.31e-06
'EPC1'	mRNA	323	427	0.391314	0.000219	0.00133889
'S100P'	mRNA	379	501	0.391225	6.26e-05	0.000443
'ECPAS'	mRNA	2413	3189	0.390888	6.02e-24	3.79e-22
'AMIGO2'	mRNA	689	910	0.389975	7.5e-08	9.9e-07
'DDX31'	mRNA	231.92	306.12	0.389082	0.00185261	0.00856149
'FBXO25'	mRNA	297	392	0.389003	0.000428	0.00241221
'INO80'	mRNA	635	838	0.388806	2.65e-07	3.16e-06
'PRMT6'	mRNA	335	442	0.388498	0.000188	0.00117313
'XBP1'	mRNA	3515	4636	0.387968	1.3e-33	1.41e-31
'MICALL1'	mRNA	461	608	0.387917	1.22e-05	0.000103
'NPAS2'	mRNA	535	705	0.386697	2.64e-06	2.57e-05
'ACSL5'	mRNA	2070	2726	0.385767	3.08e-20	1.51e-18
'C3orf58'	mRNA	568	748	0.38576	1.38e-06	1.43e-05
'DDX17'	mRNA	5429	7149	0.385667	2.34e-50	5.27e-48
'SLC38A7'	mRNA	262	345	0.385642	0.00104765	0.0052275
'CREBBP'	mRNA	1569	2066	0.385607	1.06e-15	3.53e-14
'TOR1A'	mRNA	1053	1386	0.385034	5.4e-11	1.12e-09
'CSRNP2'	mRNA	537.79	707.81	0.384931	2.78e-06	2.7e-05
'ITGB6'	mRNA	884	1163	0.384345	1.99e-09	3.34e-08
'ASNS'	mRNA	5079.38	6677	0.38316	1.34e-46	2.66e-44
'SLC12A2'	mRNA	11268	14812	0.383147	3.61e-101	2.37e-98
'HNRNPU'	mRNA	6446	8469	0.3824	2.02e-58	5.55e-56
'SLC25A15'	mRNA	258	338.96	0.382356	0.00126967	0.00617398
'OLR1'	mRNA	1326	1742	0.382276	2.78e-13	7.41e-12
'TMEM35B'	mRNA	313	411	0.381588	0.000397	0.00225372
'TXNDC15'	mRNA	543	713	0.381562	3.09e-06	2.97e-05
'KCTD15'	mRNA	371	487	0.381115	0.000118	0.000775
'MET'	mRNA	5112	6709	0.380822	2.65e-46	5.2e-44
'CCAR1'	mRNA	1776.99	2332.05	0.380775	3.73e-17	1.46e-15
'ZNF780B'	mRNA	285	374	0.380689	0.000748	0.00393003
'UTP15'	mRNA	391	513	0.380402	7.95e-05	0.000548
'SMARCAD1'	mRNA	472	619	0.379765	1.51e-05	0.000124
'NOP16'	mRNA	245	321.18	0.379213	0.00185204	0.00856149
'IARS'	mRNA	5711	7486	0.379064	4.93e-51	1.13e-48
'PTDSS1'	mRNA	1604	2102	0.378701	1.8e-15	5.88e-14
'RUFY1'	mRNA	352	461	0.377804	0.000202	0.00124679
'E2F3'	mRNA	798	1045	0.377655	2.22e-08	3.22e-07
'NBPF12'	mRNA	541.32	708.82	0.37755	4.11e-06	3.82e-05
'ZBTB1'	mRNA	910.2	1191.43	0.377051	2.46e-09	4.06e-08
'IRAK2'	mRNA	282	369	0.376538	0.000917	0.00467669
'FASTKD2'	mRNA	338.52	442.95	0.376515	0.000282	0.00167476
'GPR37'	mRNA	266	348	0.376273	0.00129592	0.00628544
'TLR2'	mRNA	422	552	0.376038	5.14e-05	0.000372
'SRRD'	mRNA	365.21	477.64	0.37581	0.000167	0.0010594
'EIF3J'	mRNA	1875	2452	0.375681	1.5e-17	6.16e-16
'HSD17B12'	mRNA	2235	2920	0.374306	1.8e-20	9.07e-19
'PPP3CA'	mRNA	2730	3566	0.374018	1.3e-24	8.5e-23
'ERAP1'	mRNA	703	918	0.373582	2.1e-07	2.57e-06
'NHS'	mRNA	1253	1636	0.373399	4.35e-12	1.04e-10
'DHRSX'	mRNA	334	436	0.373092	0.000354	0.00203842
'MCM10'	mRNA	298	389	0.37307	0.000741	0.00389736
'RSL1D1'	mRNA	2784	3633	0.372614	7.03e-25	4.67e-23
'SOGA1'	mRNA	397	518	0.372425	0.000101	0.000681
'DIRC2'	mRNA	325	424	0.372237	0.000439	0.00246779
'HACD2'	mRNA	2985.85	3894.09	0.371757	1.92e-26	1.4e-24
'SNX19'	mRNA	1096	1429	0.37137	1.2e-10	2.37e-09
'FECH'	mRNA	676	881	0.370731	4.47e-07	5.07e-06
'LRRC41'	mRNA	1202	1565	0.369338	2.02e-11	4.43e-10
'KCNE3'	mRNA	931	1212	0.369149	3.7e-09	5.96e-08
'RC3H1'	mRNA	680	885	0.368755	4.8e-07	5.4e-06
'GABPB1'	mRNA	511	665	0.368643	1.29e-05	0.000108
'FBXL17'	mRNA	704	916	0.368384	3.11e-07	3.66e-06
'MAN2A1'	mRNA	2531	3292	0.367869	3.39e-22	1.93e-20
'PANK1'	mRNA	486	632	0.36758	2.22e-05	0.000177
'ZC3H14'	mRNA	1279.37	1663.44	0.367349	6.1e-12	1.42e-10
'SERPINH1'	mRNA	1614	2097	0.366299	1.35e-14	4.09e-13
'SEC61A1'	mRNA	7181.98	9330.98	0.366259	2.37e-59	6.87e-57
'BMI1'	mRNA	1677.36	2177.9	0.365358	4.91e-15	1.54e-13
'MAK16'	mRNA	718.42	932.59	0.365028	3.08e-07	3.62e-06
'MID2'	mRNA	514	667	0.364531	1.54e-05	0.000126
'GCC2'	mRNA	3780.52	4900.82	0.363051	1.69e-31	1.63e-29
'SLC35D1'	mRNA	267	346	0.362545	0.00194864	0.00892868
'WDR3'	mRNA	924	1197	0.362071	8.65e-09	1.33e-07
'ANKFY1'	mRNA	1537	1991	0.361988	1.16e-13	3.23e-12
'ERAP2'	mRNA	2983	3864	0.361943	4.76e-25	3.22e-23
'GRWD1'	mRNA	386	500	0.361939	0.000201	0.00124147
'RBBP8'	mRNA	668	865	0.361464	1.04e-06	1.1e-05
'CSNK1G1'	mRNA	865	1120	0.361339	2.75e-08	3.92e-07
'FAM83B'	mRNA	587	760	0.361251	4.74e-06	4.36e-05
'VPS50'	mRNA	480.58	621.88	0.360472	3.61e-05	0.00027
'TRMT5'	mRNA	300	387.97	0.359595	0.00113215	0.00557175
'NRIP1'	mRNA	290	375	0.35945	0.00137735	0.00663347
'WDR43'	mRNA	837	1082	0.359013	5.69e-08	7.63e-07
'SNTB1'	mRNA	2645	3417	0.358075	6.35e-22	3.51e-20
'SLC27A2'	mRNA	1101	1422	0.357719	5.57e-10	1.01e-08
'SLC16A9'	mRNA	518	669	0.357666	2.11e-05	0.000168
'SMCR8'	mRNA	1031	1331	0.357078	2.09e-09	3.51e-08
'ARNT2'	mRNA	1114	1438	0.356927	4.85e-10	8.85e-09
'ZBED6'	mRNA	729	941	0.356888	4.8e-07	5.4e-06
'ABHD5'	mRNA	552	712	0.355821	1.26e-05	0.000106
'BCLAF1'	mRNA	1833	2364	0.355635	1.82e-15	5.9e-14
'LCLAT1'	mRNA	432	557	0.355258	0.000115	0.000761
'TNFRSF19'	mRNA	1621	2090	0.355231	8.01e-14	2.28e-12
'ACTR8'	mRNA	599.72	772.68	0.354194	5.91e-06	5.31e-05
'MVB12B'	mRNA	340	438	0.354008	0.000653	0.00349214
'IFITM10'	mRNA	458	590	0.35398	7.63e-05	0.000529
'DNAAF2'	mRNA	375	483	0.353745	0.000348	0.00200814
'DHX29'	mRNA	1230	1583	0.352615	1.07e-10	2.13e-09
'CRTC1'	mRNA	342	440	0.352119	0.000676	0.00359962
'SLC35E2B'	mRNA	2152.89	2769.74	0.352088	1.49e-17	6.1e-16
'ZPR1'	mRNA	657	845	0.35167	2.54e-06	2.48e-05
'GARS'	mRNA	4972	6393	0.351279	3.04e-38	4.29e-36
'RNF130'	mRNA	897	1153	0.350825	4.17e-08	5.77e-07
'SVIL'	mRNA	2120	2725	0.350804	3.45e-17	1.36e-15
'NCOA1'	mRNA	778	1000	0.35077	3.29e-07	3.83e-06
'SOX4'	mRNA	4199	5397	0.350724	1.86e-32	1.87e-30
'USP16'	mRNA	935	1201	0.34981	2.39e-08	3.44e-07
'PTPN4'	mRNA	668	858	0.349742	2.4e-06	2.37e-05
'GJB2'	mRNA	2741	3519	0.349075	1.49e-21	8.04e-20
'MTPAP'	mRNA	406	521	0.348416	0.00025	0.00150799
'NAA16'	mRNA	442	567	0.347915	0.000136	0.000884
'KDM4A'	mRNA	1289	1653	0.347447	7.69e-11	1.57e-09
'CLOCK'	mRNA	1835.29	2353.22	0.34724	8.55e-15	2.65e-13
'RCC2'	mRNA	2470	3166	0.346762	2.51e-19	1.16e-17
'RPS6KB1'	mRNA	742	951	0.346638	8.47e-07	9.16e-06
'COBLL1'	mRNA	316	405	0.34661	0.00131247	0.00635953
'RAD1'	mRNA	483	619	0.346528	7.14e-05	0.000499
'TATDN2'	mRNA	1432	1835	0.346361	8.18e-12	1.87e-10
'PROSER1'	mRNA	2183	2797	0.34618	3.31e-17	1.31e-15
'NFKBIZ'	mRNA	786	1007	0.346075	4.2e-07	4.8e-06
'C4BPB'	mRNA	299	383	0.345811	0.00182095	0.00844107
'IRAK1'	mRNA	1481	1897	0.34576	3.96e-12	9.53e-11
'SOS2'	mRNA	399	511	0.345547	0.00032	0.00186739
'AEN'	mRNA	353	452	0.345267	0.000719	0.00380031
'FAM217B'	mRNA	502	642.55	0.344734	5.65e-05	0.000406
'ARFGEF2'	mRNA	1512	1935	0.344488	2.88e-12	7.03e-11
'STK17A'	mRNA	1064.33	1362.07	0.344468	4.67e-09	7.43e-08
'CLCN3'	mRNA	3490	4466	0.344368	2.78e-26	2e-24
'TP53I3'	mRNA	440	563	0.344244	0.000167	0.00105974
'MRM2'	mRNA	333	426	0.343943	0.00106919	0.00531739
'KIAA1109'	mRNA	2292	2932	0.34389	9.29e-18	3.85e-16
'ASAH1'	mRNA	1780	2277	0.343869	3.95e-14	1.16e-12
'SLC6A20'	mRNA	814	1041	0.343482	3.26e-07	3.8e-06
'TBL1XR1'	mRNA	2514	3215	0.343446	2.8e-19	1.28e-17
'BCAS2'	mRNA	625	799	0.342952	7.88e-06	6.92e-05
'MDM2'	mRNA	830	1061	0.342854	2.63e-07	3.15e-06
'TRIP12'	mRNA	4499	5751	0.342821	4.22e-33	4.45e-31
'ITPR2'	mRNA	2948	3766	0.341909	3.88e-22	2.2e-20
'CHPF2'	mRNA	649	829	0.341766	5.71e-06	5.14e-05
'URGCP'	mRNA	698.71	892.33	0.341496	2.56e-06	2.5e-05
'RUFY2'	mRNA	574	733	0.341375	2.03e-05	0.000163
'ZNF518A'	mRNA	1701	2172	0.341253	2.24e-13	6.02e-12
'ASNSD1'	mRNA	486.45	621.08	0.3411	8.87e-05	0.000602
'ZNF839'	mRNA	300	383	0.340994	0.00209014	0.00949631
'SRCAP'	mRNA	1786	2280	0.340914	6.07e-14	1.74e-12
'ASH1L'	mRNA	1884	2405	0.34085	1.28e-14	3.9e-13
'C5orf51'	mRNA	687.98	878.13	0.34068	3.23e-06	3.09e-05
'IFIT5'	mRNA	362	462	0.340515	0.000738	0.00388567
'SLC3A2'	mRNA	5789	7388	0.340482	1.6e-41	2.6e-39
'AMFR'	mRNA	1898	2422	0.340331	1.12e-14	3.45e-13
'RNF146'	mRNA	539.38	688.29	0.340327	3.83e-05	0.000285
'STXBP5'	mRNA	576	735	0.340288	2.1e-05	0.000168
'ACVR2B'	mRNA	301	384	0.339955	0.0021242	0.00963943
'GNPAT'	mRNA	682	870	0.339856	3.78e-06	3.56e-05
'C1RL'	mRNA	559	713	0.339666	2.88e-05	0.000222
'FSIP2'	mRNA	403	514	0.339601	0.000384	0.00219
'GTF3C4'	mRNA	1326.08	1690.88	0.339219	1.24e-10	2.45e-09
'CCNE1'	mRNA	400	510	0.339109	0.000412	0.00233112
'AHCTF1'	mRNA	1980	2524	0.338824	4.08e-15	1.29e-13
'JMJD1C'	mRNA	936	1193	0.338626	6.84e-08	9.06e-07
'LRRN1'	mRNA	576	734	0.338323	2.35e-05	0.000186
'SLC9A2'	mRNA	719	916	0.337968	2.37e-06	2.34e-05
'DDX58'	mRNA	504	642	0.337762	7.87e-05	0.000543
'SLC39A8'	mRNA	614	782	0.337542	1.33e-05	0.000111
'C1QTNF6'	mRNA	629	801	0.337354	1.06e-05	9.05e-05
'SIRT1'	mRNA	469	597	0.336755	0.000147	0.000947
'DST'	mRNA	2767	3521	0.336275	3.29e-20	1.61e-18
'PATZ1'	mRNA	679	864	0.336232	5.09e-06	4.64e-05
'CRYBG3'	mRNA	1197.62	1523.74	0.336059	1.41e-09	2.43e-08
'ZNF251'	mRNA	441	561	0.335834	0.000242	0.00146076
'HOXB9'	mRNA	5941	7554	0.335147	3.17e-41	5.04e-39
'RMC1'	mRNA	326.39	415	0.335127	0.00162615	0.00764138
'DNASE2'	mRNA	1596	2029	0.33492	3.31e-12	8.05e-11
'ZNF644'	mRNA	1092	1388	0.334647	8.65e-09	1.33e-07
'PDE12'	mRNA	679	863	0.334561	5.71e-06	5.14e-05
'STAG1'	mRNA	791	1005	0.334058	1.01e-06	1.07e-05
'RPRD2'	mRNA	1265	1607	0.333845	6.46e-10	1.16e-08
'ELF1'	mRNA	2678	3402	0.333839	2.46e-19	1.14e-17
'CPLANE1'	mRNA	430.64	547	0.333671	0.000315	0.00184208
'ABCB1'	mRNA	2926	3716	0.333433	6.27e-21	3.28e-19
'SEC11C'	mRNA	389	494	0.333353	0.000624	0.003361
'RIF1'	mRNA	1298.24	1648.49	0.3332	4.19e-10	7.73e-09
'FZD3'	mRNA	553.69	703	0.333058	4.55e-05	0.000333
'ICAM1'	mRNA	623	791	0.333058	1.52e-05	0.000125
'LRCH3'	mRNA	569.53	723.1	0.333036	3.55e-05	0.000266
'TRNT1'	mRNA	444.64	564.43	0.332769	0.000262	0.00156715
'TRIP11'	mRNA	1252.81	1590.13	0.332589	9.1e-10	1.61e-08
'ABCB10'	mRNA	364	462	0.332567	0.000964	0.00487827
'LPAR2'	mRNA	379	481	0.332451	0.00076	0.0039815
'ZNF639'	mRNA	439	557	0.332069	0.000295	0.00174589
'SLC7A8'	mRNA	9420	11949	0.331703	5.52e-63	1.73e-60
'CERS2'	mRNA	1927	2444	0.3315	3.74e-14	1.1e-12
'GTPBP10'	mRNA	429	544	0.331241	0.000359	0.002066
'MACO1'	mRNA	500	634	0.331167	0.000117	0.000775
'PYGB'	mRNA	2090	2650	0.331102	3.46e-15	1.1e-13
'VPS41'	mRNA	900	1141	0.330914	2.43e-07	2.92e-06
'GYG1'	mRNA	930	1179	0.330873	1.54e-07	1.92e-06
'VMA21'	mRNA	583	739	0.330691	3.29e-05	0.00025
'PPRC1'	mRNA	658	834	0.330572	1.03e-05	8.87e-05
'DHX37'	mRNA	337	427	0.3301	0.00162597	0.00764292
'ZBTB7C'	mRNA	386	489	0.329846	0.000752	0.00394949
'ISCU'	mRNA	881	1116	0.329735	3.6e-07	4.17e-06
'TDG'	mRNA	623	789	0.329405	1.91e-05	0.000154
'USP38'	mRNA	1492	1889	0.328987	3.92e-11	8.23e-10
'LRRC8D'	mRNA	617	781	0.328664	2.19e-05	0.000174
'ZSWIM5'	mRNA	347	439	0.327898	0.00149797	0.00711218
'HDGFL3'	mRNA	736	931	0.327688	3.82e-06	3.59e-05
'NMI'	mRNA	487	616	0.327621	0.000171	0.00108326
'AKAP9'	mRNA	1406.26	1778.61	0.327499	1.73e-10	3.34e-09
'PITPNB'	mRNA	1224	1548	0.327414	2.61e-09	4.3e-08
'RNF219'	mRNA	344	435	0.327219	0.00160823	0.00756899
'ZNF140'	mRNA	337	426	0.326717	0.00182647	0.00846404
'DYRK1A'	mRNA	857	1083	0.326278	6.91e-07	7.56e-06
'ARID1B'	mRNA	1036	1309	0.326053	4.93e-08	6.71e-07
'WDR5'	mRNA	1029	1300	0.325881	5.57e-08	7.5e-07
'IKBKE'	mRNA	357	451	0.325816	0.00137953	0.00664181
'MGAT5'	mRNA	5710	7211	0.325321	2.25e-37	2.98e-35
'HAUS2'	mRNA	525	663	0.325304	0.000108	0.000717
'C11orf58'	mRNA	2419.19	3055.08	0.325298	9.26e-17	3.52e-15
'SPIN3'	mRNA	381	481	0.324858	0.000986	0.0049671
'DIS3L'	mRNA	644	813	0.324807	1.85e-05	0.00015
'FZD6'	mRNA	774	977	0.324637	2.7e-06	2.63e-05
'BRCC3'	mRNA	820	1035	0.324547	1.38e-06	1.43e-05
'DIDO1'	mRNA	1396	1762	0.324527	2.99e-10	5.59e-09
'TMEM52B'	mRNA	1588	2004	0.324284	1.9e-11	4.18e-10
'SCAF8'	mRNA	798	1007	0.324215	1.96e-06	1.97e-05
'UTP14C'	mRNA	685.94	865.47	0.324014	1.04e-05	8.93e-05
'TOP3A'	mRNA	497	627	0.323832	0.000177	0.00111318
'MAP4K4'	mRNA	2283	2880	0.32375	9.29e-16	3.11e-14
'EIF4G2'	mRNA	27748	35003	0.323707	5.77e-173	7.92e-170
'SENP1'	mRNA	337	425	0.323326	0.00204975	0.00933808
'PPP1R8'	mRNA	567	715	0.323207	6.41e-05	0.000452
'WDR12'	mRNA	560	706	0.322854	7.25e-05	0.000506
'CMTM6'	mRNA	3899	4915	0.322699	1.23e-25	8.54e-24
'BAZ1A'	mRNA	898.29	1131.92	0.322131	5.34e-07	5.93e-06
'LRP12'	mRNA	350	441	0.322036	0.00175647	0.00817231
'APOBEC3F'	mRNA	822.3	1036.09	0.322025	1.62e-06	1.66e-05
'PTPRG'	mRNA	2266	2855	0.321955	1.73e-15	5.67e-14
'DISC1'	mRNA	447	563	0.321472	0.000417	0.00235637
'SLC7A1'	mRNA	3079	3878	0.321463	1.99e-20	9.97e-19
'ZNF664'	mRNA	5550.62	6989	0.321049	2.01e-35	2.33e-33
'NPTXR'	mRNA	691	870	0.320942	1.19e-05	0.0001
'TRAM1'	mRNA	3484	4386	0.320773	8.27e-23	4.86e-21
'CSNK2A2'	mRNA	1060	1334	0.320307	6.17e-08	8.24e-07
'TTC17'	mRNA	3169	3987	0.319888	8.87e-21	4.61e-19
'TTC13'	mRNA	833	1048	0.319863	1.65e-06	1.68e-05
'SH3D19'	mRNA	2357	2965	0.319693	7.81e-16	2.64e-14
'NFIB'	mRNA	675	849	0.319489	1.64e-05	0.000134
'TXNRD1'	mRNA	9532	11989	0.319473	5.45e-59	1.55e-56
'FOXA1'	mRNA	2451	3082	0.319109	2.4e-16	8.63e-15
'ZNF275'	mRNA	641	806	0.319068	2.76e-05	0.000214
'NHSL1'	mRNA	820	1031	0.318961	2.13e-06	2.12e-05
'MYOF'	mRNA	5301	6664	0.318736	2.03e-33	2.19e-31
'SERPINB8'	mRNA	704	885	0.318714	1.14e-05	9.68e-05
'CHMP4C'	mRNA	615	773	0.318494	4.15e-05	0.000306
'IGF2R'	mRNA	8019	10079	0.31847	1.37e-49	2.96e-47
'XPO4'	mRNA	828.3	1041	0.318357	1.98e-06	1.99e-05
'CCDC6'	mRNA	2191	2753	0.318027	1.11e-14	3.42e-13
'DCLRE1A'	mRNA	503	632	0.317978	0.000215	0.00131867
'FAM133B'	mRNA	741	931	0.31792	7.09e-06	6.29e-05
'NR2F1'	mRNA	375	471	0.317449	0.00142403	0.00681044
'SNX4'	mRNA	422	530	0.317362	0.000718	0.00379551
'ANKHD1'	mRNA	765.7	961.59	0.317255	5.24e-06	4.76e-05
'SH3BGRL2'	mRNA	2620	3290	0.317133	3.67e-17	1.44e-15
'NOP58'	mRNA	1185	1488	0.3171	1.48e-08	2.2e-07
'ATL3'	mRNA	701	880	0.316701	1.36e-05	0.000113
'DDX60L'	mRNA	353	443	0.316251	0.00205315	0.00934795
'ADAT1'	mRNA	698	875.89	0.316135	1.47e-05	0.000121
'PIK3R1'	mRNA	1230	1543	0.315692	9.28e-09	1.42e-07
'PAXIP1'	mRNA	570	715	0.315594	9.29e-05	0.000629
'THRAP3'	mRNA	2186	2742	0.315547	1.96e-14	5.87e-13
'TRANK1'	mRNA	488	612	0.315263	0.000303	0.00178607
'YTHDF2'	mRNA	1714	2149	0.314911	1.36e-11	3.01e-10
'TMX2'	mRNA	1431	1794	0.314768	6.58e-10	1.18e-08
'ZNF507'	mRNA	534	669	0.313779	0.00017	0.0010756
'NOL10'	mRNA	538	674	0.313755	0.000161	0.001024
'PLPP3'	mRNA	404	506	0.313394	0.00109002	0.00540318
'CYREN'	mRNA	1136.34	1422.99	0.313143	4.42e-08	6.08e-07
'LONRF3'	mRNA	397	497	0.312719	0.00123607	0.00603005
'RPTOR'	mRNA	661	827	0.311849	3.24e-05	0.000247
'LAMP3'	mRNA	446	558	0.311834	0.000641	0.00343318
'DNAJA1'	mRNA	2722	3404	0.311176	3.91e-17	1.52e-15
'PSKH1'	mRNA	551	689	0.311064	0.000154	0.000986
'ORC5'	mRNA	652	815	0.31054	3.96e-05	0.000294
'TTPAL'	mRNA	665	831	0.310106	3.41e-05	0.000258
'TRIM2'	mRNA	3435	4292	0.309952	4.74e-21	2.51e-19
'PRCC'	mRNA	1119	1398	0.309767	7.89e-08	1.03e-06
'ZNF770'	mRNA	1124	1404	0.309513	7.57e-08	9.97e-07
'MIER3'	mRNA	723	903	0.309343	1.63e-05	0.000134
'RTCA'	mRNA	873	1090	0.308887	2.26e-06	2.24e-05
'SLC38A2'	mRNA	4342	5420	0.308545	5.98e-26	4.2e-24
'CPD'	mRNA	2325	2902	0.308429	1.31e-14	3.97e-13
'ATP11C'	mRNA	399	498	0.308369	0.00141734	0.00678273
'ARID1A'	mRNA	1854	2314	0.30836	6.03e-12	1.41e-10
'ZC3HAV1'	mRNA	1266	1580	0.308259	1.33e-08	1.99e-07
'VTI1A'	mRNA	802.96	1002.07	0.308196	6.06e-06	5.43e-05
'BIRC3'	mRNA	1101	1374	0.30818	1.17e-07	1.5e-06
'FBXW4'	mRNA	565	705	0.307985	0.000149	0.000961
'ALG5'	mRNA	428	534	0.307841	0.00097	0.00490029
'SLC43A2'	mRNA	403.18	503.02	0.307804	0.00136679	0.00659521
'RFX7'	mRNA	1034	1290	0.307747	2.96e-07	3.49e-06
'ARHGEF35'	mRNA	566.14	706.25	0.307632	0.00015	0.000963
'SOX9'	mRNA	5055	6305	0.307398	1.02e-29	8.8e-28
'DICER1'	mRNA	1853	2311	0.307267	7.32e-12	1.68e-10
'TDP2'	mRNA	915	1141	0.307067	1.5e-06	1.55e-05
'XIAP'	mRNA	860.19	1072.61	0.307011	3.1e-06	2.98e-05
'FAM169A'	mRNA	567	707	0.306974	0.000153	0.00098
'FERMT1'	mRNA	1244	1551	0.306824	2.08e-08	3.04e-07
'SETD1B'	mRNA	754	940	0.306708	1.29e-05	0.000108
'HNRNPR'	mRNA	2675	3334.77	0.306661	2.12e-16	7.67e-15
'ZC3H12C'	mRNA	694	865	0.306377	2.92e-05	0.000225
'NQO1'	mRNA	12425	15483	0.306051	6.64e-70	2.28e-67
'KANSL2'	mRNA	447	557	0.306015	0.000807	0.00419228
'DMTF1'	mRNA	831	1035	0.305323	5.18e-06	4.71e-05
'DECR1'	mRNA	827	1030	0.305297	5.47e-06	4.95e-05
'RGL1'	mRNA	1638	2040	0.305246	1.59e-10	3.08e-09
'SLC37A1'	mRNA	1418	1766	0.30524	2.65e-09	4.36e-08
'KRR1'	mRNA	858.4	1069.02	0.305179	3.66e-06	3.46e-05
'ANAPC4'	mRNA	481	599	0.305131	0.00053	0.00291825
'LARP1'	mRNA	3804.38	4737.46	0.305065	1.96e-22	1.14e-20
'MBTPS2'	mRNA	624	777	0.304981	8e-05	0.00055
'CERS6'	mRNA	2558	3185	0.304889	1.41e-15	4.68e-14
'SCCPDH'	mRNA	805	1002	0.304434	7.76e-06	6.83e-05
'SGPL1'	mRNA	5223	6500	0.304173	5.14e-30	4.64e-28
'SP100'	mRNA	859	1069	0.304144	3.94e-06	3.68e-05
'SRSF6'	mRNA	1575	1960	0.304114	4.15e-10	7.66e-09
'NUDT9'	mRNA	389	484	0.303849	0.00192064	0.00882724
'TRMT6'	mRNA	647	805	0.303835	6.32e-05	0.000446
'DDX3X'	mRNA	3710	4615	0.303524	1.06e-21	5.76e-20
'SLC18B1'	mRNA	410	510	0.303486	0.00146837	0.00700249
'TARS'	mRNA	4717	5865	0.302874	4.88e-27	3.66e-25
'ABHD4'	mRNA	1757	2184	0.302471	5.31e-11	1.1e-09
'CISD2'	mRNA	601	747	0.302355	0.000125	0.000818
'CCNI'	mRNA	3343	4155	0.302317	1.47e-19	6.89e-18
'IDH1'	mRNA	6309	7841	0.302239	1.88e-35	2.2e-33
'SETD2'	mRNA	1837	2283	0.302191	2.04e-11	4.45e-10
'FAM120A'	mRNA	5282.76	6564.82	0.302076	6.32e-30	5.64e-28
'ELP2'	mRNA	1022	1270	0.302046	5.82e-07	6.43e-06
'WTAP'	mRNA	1051	1306	0.302004	4.05e-07	4.65e-06
'SMPDL3B'	mRNA	615	764	0.301598	0.000109	0.000724
'ABCE1'	mRNA	2593	3219	0.300603	2.37e-15	7.67e-14
'RUNDC1'	mRNA	493.02	612.02	0.300545	0.000555	0.00303192
'FAM136A'	mRNA	1750	2172	0.300281	8.09e-11	1.64e-09
'LAMA3'	mRNA	2164	2685	0.299834	5.37e-13	1.39e-11
'ACBD5'	mRNA	910	1129	0.299719	2.91e-06	2.81e-05
'RALGAPA1'	mRNA	1064	1320	0.299652	4.28e-07	4.88e-06
'DUSP16'	mRNA	1934	2399	0.299458	9.6e-12	2.16e-10
'TMEM87A'	mRNA	1036	1285	0.299357	6.23e-07	6.85e-06
'NFXL1'	mRNA	412	511	0.299291	0.0016765	0.00784863
'ZZZ3'	mRNA	868	1076	0.298523	5.4e-06	4.89e-05
'WDFY3'	mRNA	1904	2360	0.298366	1.66e-11	3.66e-10
'ADGRG1'	mRNA	6826.34	8460.92	0.298315	3.14e-37	4.12e-35
'ATP9A'	mRNA	1262	1564	0.298141	4.32e-08	5.95e-07
'MAP3K2'	mRNA	886	1098	0.298112	4.45e-06	4.12e-05
'TLK1'	mRNA	1645	2038	0.297679	4.28e-10	7.87e-09
'SYNJ1'	mRNA	462.54	573	0.297569	0.000935	0.00476015
'DDAH1'	mRNA	2890	3580	0.297502	1.33e-16	4.95e-15
'ROR1'	mRNA	574	711	0.297411	0.000229	0.001394
'UNG'	mRNA	704	872	0.297365	4.51e-05	0.00033
'IP6K1'	mRNA	801	992	0.29715	1.37e-05	0.000114
'RNF6'	mRNA	1671	2069	0.296834	3.52e-10	6.56e-09
'EPM2AIP1'	mRNA	879	1088	0.296356	5.56e-06	5.02e-05
'CASK'	mRNA	1575	1949	0.295994	1.26e-09	2.17e-08
'MCOLN2'	mRNA	527	652	0.295681	0.00045	0.00251941
'PCM1'	mRNA	3017	3732	0.295447	4.9e-17	1.88e-15
'ZIC2'	mRNA	667	825	0.29532	8.07e-05	0.000555
'USP6NL'	mRNA	1665.82	2060	0.295024	4.85e-10	8.84e-09
'ZNF655'	mRNA	595.6	736.44	0.294836	0.0002	0.00123853
'AGO1'	mRNA	1335.59	1651.37	0.294798	2.57e-08	3.68e-07
'DCBLD2'	mRNA	1020	1261	0.294611	1.16e-06	1.21e-05
'MYO10'	mRNA	7654	9462	0.294543	1.74e-40	2.65e-38
'WLS'	mRNA	2045	2528	0.294508	5.84e-12	1.37e-10
'HIPK2'	mRNA	1207	1492	0.294434	1.25e-07	1.58e-06
'MED13'	mRNA	2402	2969	0.294353	8.91e-14	2.51e-12
'NBDY'	mRNA	644	796	0.29432	0.000113	0.000751
'TSC1'	mRNA	695	859	0.294257	6.1e-05	0.000433
'CLIC4'	mRNA	5214	6441	0.293506	6.41e-28	4.99e-26
'ASCC1'	mRNA	561.8	694	0.293491	0.000325	0.00189356
'FAT1'	mRNA	53820	66474	0.29326	9.8e-272	2.46e-268
'NIPBL'	mRNA	1683.36	2079	0.293158	5.13e-10	9.32e-09
'TSPAN17'	mRNA	1026	1267	0.292998	1.24e-06	1.3e-05
'ANKRD11'	mRNA	3042	3756	0.292789	7.17e-17	2.74e-15
'TULP4'	mRNA	703	868	0.292783	6.05e-05	0.00043
'PBX2'	mRNA	584	721	0.292643	0.000258	0.00155086
'RAB11FIP2'	mRNA	521	643	0.292148	0.000571	0.00310899
'FAM208B'	mRNA	2698.98	3330.6	0.29198	4.62e-15	1.46e-13
'DCBLD1'	mRNA	2577	3179	0.291493	2.1e-14	6.28e-13
'NCDN'	mRNA	634	782	0.291298	0.000151	0.000971
'NAT10'	mRNA	1140	1406	0.291175	3.81e-07	4.4e-06
'ETF1'	mRNA	3369	4155	0.29114	2.56e-18	1.11e-16
'ABCF2'	mRNA	1192	1470	0.291044	2.1e-07	2.56e-06
'PGD'	mRNA	4624	5702	0.290939	1.62e-24	1.05e-22
'SERINC3'	mRNA	3167.19	3905.56	0.290938	2.73e-17	1.09e-15
'ARL5A'	mRNA	1021	1259	0.290908	1.58e-06	1.62e-05
'CCNL2'	mRNA	2152	2652	0.290015	3.7e-12	8.96e-11
'DHX34'	mRNA	427	526	0.289439	0.00201259	0.009191
'LDAH'	mRNA	553	681	0.288988	0.00045	0.00251964
'ZDHHC9'	mRNA	1465	1804	0.288911	1.13e-08	1.71e-07
'CMTR2'	mRNA	735	905	0.288786	5.29e-05	0.000382
'ZCCHC3'	mRNA	441	543	0.288786	0.00174121	0.00811132
'OCIAD1'	mRNA	2245	2764	0.288654	1.64e-12	4.12e-11
'TSR1'	mRNA	1278.7	1574.04	0.288407	1.01e-07	1.31e-06
'ELF2'	mRNA	472	581	0.288364	0.00121913	0.00595702
'TATDN1'	mRNA	468	576	0.288173	0.00128911	0.00625442
'SLC44A1'	mRNA	4204.04	5173	0.287837	5.66e-22	3.14e-20
'TENM3'	mRNA	1372	1688	0.287647	3.79e-08	5.3e-07
'BAG2'	mRNA	734	903	0.287558	5.78e-05	0.000413
'MTIF2'	mRNA	1564	1924.01	0.287488	4.38e-09	7e-08
'FAM84B'	mRNA	1021	1256	0.287466	2.12e-06	2.11e-05
'SUPV3L1'	mRNA	513	631	0.287293	0.000783	0.00408178
'GCLM'	mRNA	901	1108	0.286971	8.74e-06	7.61e-05
'ZBTB44'	mRNA	1345	1654	0.286965	5.57e-08	7.5e-07
'PANX1'	mRNA	1280	1574	0.286904	1.17e-07	1.49e-06
'ADGRG6'	mRNA	1878	2309	0.286683	1.43e-10	2.8e-09
'INPP5K'	mRNA	458	563	0.2864	0.00156013	0.00737478
'THOC5'	mRNA	685	842	0.286328	0.00011	0.00073
'RIOX2'	mRNA	611.38	751.26	0.285855	0.000265	0.0015814
'KPNA1'	mRNA	1689	2075	0.285554	1.4e-09	2.4e-08
'HECTD1'	mRNA	3405	4183	0.285495	8.16e-18	3.39e-16
'SEL1L'	mRNA	1589	1952	0.285446	4.31e-09	6.89e-08
'PRKAR2A'	mRNA	1632	2004	0.284854	2.89e-09	4.73e-08
'SMIM15'	mRNA	1413	1735	0.284786	3.32e-08	4.67e-07
'NSD1'	mRNA	2190	2689	0.284751	6.17e-12	1.44e-10
'MRPS35'	mRNA	1124	1380	0.284638	8.5e-07	9.18e-06
'PARP8'	mRNA	448	550	0.284545	0.00188818	0.00870454
'ARRB1'	mRNA	1107	1359	0.284502	1.04e-06	1.1e-05
'DAG1'	mRNA	3326	4083	0.284454	2.57e-17	1.04e-15
'ATMIN'	mRNA	1951	2395	0.284424	9.06e-11	1.83e-09
'PARD3B'	mRNA	445	546	0.283708	0.00201985	0.0092186
'UBTF'	mRNA	1961	2406	0.283659	9.17e-11	1.85e-09
'LOC112268381'	mRNA	1335.45	1638.2	0.283398	9.18e-08	1.19e-06
'CYFIP2'	mRNA	1788	2193	0.283171	6.56e-10	1.17e-08
'MSL3'	mRNA	495	607	0.28288	0.0011697	0.00573596
'USP34'	mRNA	4134	5069	0.282775	6.68e-21	3.49e-19
'ZNF280D'	mRNA	536	657	0.282273	0.000751	0.00394326
'PVR'	mRNA	1282	1571	0.281899	1.94e-07	2.38e-06
'EIF2AK2'	mRNA	3413	4179	0.28073	2.75e-17	1.1e-15
'BAZ2B'	mRNA	575	704	0.280626	0.000522	0.00287648
'TOR1AIP1'	mRNA	1333	1632.01	0.280585	1.28e-07	1.62e-06
'ALG2'	mRNA	691	846	0.280584	0.000143	0.000928
'TYW3'	mRNA	737.36	902.68	0.280458	8.62e-05	0.000589
'PBRM1'	mRNA	1294	1584	0.280347	2e-07	2.45e-06
'TNRC6B'	mRNA	1040	1273	0.280261	3.17e-06	3.03e-05
'CYP2J2'	mRNA	916	1121	0.279979	1.25e-05	0.000106
'MOSPD1'	mRNA	523	640	0.279873	0.000968	0.0048956
'UHMK1'	mRNA	3764	4606	0.27986	8.58e-19	3.83e-17
'BRAF'	mRNA	919	1124	0.279118	1.29e-05	0.000108
'SRPK1'	mRNA	2368	2896	0.279005	2.59e-12	6.34e-11
'HIRA'	mRNA	691	845	0.278878	0.000158	0.00100796
'TGS1'	mRNA	561	686	0.27882	0.000665	0.00354812
'SEMA3C'	mRNA	817	999	0.278761	4.01e-05	0.000297
'GNA12'	mRNA	1065	1302	0.278488	2.81e-06	2.73e-05
'INTS10'	mRNA	1447	1769	0.278481	4.77e-08	6.51e-07
'WDR36'	mRNA	972	1188	0.278119	7.87e-06	6.92e-05
'SENP6'	mRNA	1611	1969	0.278119	8.76e-09	1.35e-07
'DOCK7'	mRNA	932	1139	0.277978	1.22e-05	0.000103
'ATP2C1'	mRNA	4598	5618	0.277662	2.91e-22	1.67e-20
'HEATR5B'	mRNA	861	1052	0.277662	2.69e-05	0.00021
'UROS'	mRNA	654	799	0.277517	0.000255	0.00153325
'UFC1'	mRNA	645	788	0.277509	0.000281	0.0016735
'UBE2A'	mRNA	1543	1885	0.277439	1.96e-08	2.87e-07
'JAG1'	mRNA	2762	3374	0.277359	5.84e-14	1.68e-12
'KIF3B'	mRNA	2546	3110	0.277294	5.59e-13	1.44e-11
'NSUN2'	mRNA	1431	1748	0.277294	6.47e-08	8.62e-07
'PDPR'	mRNA	1066	1302	0.277134	3.13e-06	3e-05
'URB1'	mRNA	899	1098	0.277097	1.86e-05	0.00015
'TMEM131'	mRNA	1064	1299	0.276516	3.37e-06	3.21e-05
'DDX52'	mRNA	951	1161	0.276463	1.12e-05	9.56e-05
'CSDE1'	mRNA	10241	12501	0.276299	4.46e-47	9.1e-45
'SRSF8'	mRNA	612	747	0.276189	0.000432	0.00242687
'USP9Y'	mRNA	658	803	0.275925	0.000266	0.00158827
'FBXL3'	mRNA	531	648	0.275894	0.00105609	0.00526264
'CHD1'	mRNA	1385	1690	0.27575	1.25e-07	1.58e-06
'RBM26'	mRNA	1426	1740	0.275726	8.15e-08	1.06e-06
'GLA'	mRNA	736	898	0.275622	0.000117	0.000775
'OTUD7B'	mRNA	550	671	0.275493	0.000874	0.00449152
'TSKU'	mRNA	2188	2669	0.275299	3.28e-11	6.95e-10
'MFSD6'	mRNA	1771	2160	0.275079	2.48e-09	4.08e-08
'PISD'	mRNA	469	572	0.275039	0.00215491	0.00976114
'MFSD14A'	mRNA	891.71	1087.44	0.274902	2.36e-05	0.000186
'HEATR1'	mRNA	1544.21	1882.97	0.274753	2.68e-08	3.83e-07
'INTS7'	mRNA	698	851	0.274544	0.000187	0.00117173
'DPY19L3'	mRNA	484	590	0.27432	0.00188264	0.00868434
'MANBA'	mRNA	1234	1504	0.274074	7.11e-07	7.75e-06
'PPIP5K2'	mRNA	873	1064	0.274057	3.04e-05	0.000233
'PAFAH1B1'	mRNA	1874	2284	0.274054	9.96e-10	1.75e-08
'TBL2'	mRNA	772.1	941	0.274019	8.81e-05	0.000599
'RRN3'	mRNA	608	741	0.274014	0.000502	0.00278205
'PTEN'	mRNA	2805	3418	0.273764	8.19e-14	2.32e-12
'SUPT4H1'	mRNA	2339	2850	0.273682	9.33e-12	2.11e-10
'PRKACB'	mRNA	861	1049	0.273542	3.58e-05	0.000268
'CYP1B1'	mRNA	1043.94	1271.58	0.273196	5.49e-06	4.97e-05
'PCYOX1'	mRNA	4408	5368	0.272873	1.06e-20	5.5e-19
'LETM1'	mRNA	978	1190.99	0.272867	1.11e-05	9.51e-05
'TMEM33'	mRNA	2344	2854	0.272625	1.07e-11	2.41e-10
'GALNT1'	mRNA	3127	3806	0.272109	4.71e-15	1.49e-13
'DHX30'	mRNA	1097	1335	0.271888	3.55e-06	3.37e-05
'TMEM19'	mRNA	521	634	0.271812	0.00140369	0.00673666
'TNFSF13'	mRNA	611	743.36	0.271501	0.000551	0.00301367
'ERBIN'	mRNA	1761	2142	0.271176	4.69e-09	7.45e-08
'REV3L'	mRNA	804.1	978	0.271072	7.6e-05	0.000528
'PICK1'	mRNA	518	630	0.271012	0.00149903	0.00711497
'MSI2'	mRNA	2952	3589	0.270501	3.88e-14	1.14e-12
'ANKS6'	mRNA	1369	1664	0.270145	2.69e-07	3.2e-06
'SAMD12'	mRNA	803	976	0.270093	8.18e-05	0.000562
'MPZL1'	mRNA	2691	3270	0.26976	5.94e-13	1.52e-11
'ELOA'	mRNA	1720	2090	0.269707	8.59e-09	1.32e-07
'ACP2'	mRNA	875	1063	0.269399	4.12e-05	0.000305
'ADAM17'	mRNA	1313	1595	0.269302	5.13e-07	5.72e-06
'ZBTB4'	mRNA	1346	1635	0.269224	3.72e-07	4.3e-06
'PGAP2'	mRNA	862	1047	0.269114	4.79e-05	0.000349
'CCNY'	mRNA	1320	1603	0.268849	5.01e-07	5.61e-06
'LARP4'	mRNA	1684	2045	0.268821	1.38e-08	2.05e-07
'REEP5'	mRNA	1904	2312	0.26872	1.61e-09	2.73e-08
'G3BP1'	mRNA	2978	3616	0.268663	4.56e-14	1.33e-12
'EDEM1'	mRNA	1279	1553	0.268654	7.67e-07	8.33e-06
'PRSS23'	mRNA	14676	17819	0.26857	5.85e-63	1.8e-60
'USF3'	mRNA	682	828	0.268471	0.000309	0.00181572
'TNS3'	mRNA	2359	2864	0.268468	1.96e-11	4.3e-10
'MFAP3'	mRNA	963	1169	0.268279	1.84e-05	0.000149
'BRD1'	mRNA	862.25	1046.14	0.26751	5.33e-05	0.000383
'HERC2'	mRNA	3110	3773	0.26741	1.7e-14	5.1e-13
'PUM3'	mRNA	535	649	0.267292	0.00147169	0.00700947
'DHX33'	mRNA	737	894	0.267222	0.00019	0.00118634
'CIZ1'	mRNA	2329	2825	0.267152	3.31e-11	7.01e-10
'DCTN5'	mRNA	1873	2271.14	0.266678	2.91e-09	4.76e-08
'NUP153'	mRNA	1487	1803	0.266607	1.24e-07	1.57e-06
'SHISA9'	mRNA	1051.16	1274.53	0.266595	8.76e-06	7.62e-05
'ZFYVE26'	mRNA	626	758.89	0.26634	0.00061	0.00329045
'ZNF66'	mRNA	1698.18	2058.41	0.266153	1.69e-08	2.5e-07
'EMC7'	mRNA	981	1189	0.266036	1.83e-05	0.000148
'SC5D'	mRNA	3573	4330	0.265843	3.01e-16	1.07e-14
'SLC39A9'	mRNA	1946	2358	0.265664	1.67e-09	2.83e-08
'ALDH3A2'	mRNA	6600	7997	0.265605	1.27e-28	1.03e-26
'PREPL'	mRNA	3265.88	3956	0.265183	6.53e-15	2.04e-13
'PRSS3'	mRNA	587	711	0.265101	0.000958	0.00485317
'ALCAM'	mRNA	4049	4904	0.265006	4.26e-18	1.81e-16
'SHMT2'	mRNA	2630	3185	0.264843	2.87e-12	7.01e-11
'MTA1'	mRNA	1204	1458	0.264768	2.31e-06	2.29e-05
'CLASP2'	mRNA	825	999	0.264703	9.26e-05	0.000627
'APC'	mRNA	844	1022	0.264693	7.69e-05	0.000533
'DMTN'	mRNA	612	741	0.264554	0.000766	0.00400416
'APPBP2'	mRNA	983	1190	0.26431	2.04e-05	0.000163
'VPS39'	mRNA	1601	1938	0.264207	5.47e-08	7.4e-07
'SAMD9'	mRNA	708	857	0.264158	0.000302	0.00177858
'CEMIP'	mRNA	16626	20122	0.263945	1.28e-68	4.21e-66
'DDX42'	mRNA	2279	2758	0.263834	9.46e-11	1.9e-09
'TRIM16'	mRNA	2214.46	2679.46	0.2636	1.81e-10	3.49e-09
'ZNF623'	mRNA	648	784	0.263472	0.000565	0.0030799
'TWISTNB'	mRNA	734	888	0.263392	0.000244	0.00147557
'RAB27B'	mRNA	1430	1730	0.263369	3.06e-07	3.61e-06
'NSRP1'	mRNA	749	906	0.263158	0.000214	0.00131297
'ERCC6'	mRNA	525.97	636.21	0.263135	0.00192232	0.00883225
'SCARB2'	mRNA	9187	11111	0.262935	2.12e-38	3.02e-36
'CBWD2'	mRNA	728.8	881.17	0.26251	0.00027	0.00161051
'GBA'	mRNA	1043	1261	0.262441	1.32e-05	0.00011
'CASP4'	mRNA	1244	1504	0.26243	1.96e-06	1.97e-05
'FASTKD5'	mRNA	670	810	0.262373	0.000482	0.00268201
'REST'	mRNA	1112	1344	0.261989	7.13e-06	6.32e-05
'GATC'	mRNA	1225	1480.55	0.261964	2.45e-06	2.41e-05
'AGPAT5'	mRNA	954	1153	0.261944	3.21e-05	0.000245
'RPL7L1'	mRNA	2681	3240	0.261835	3.22e-12	7.85e-11
'SLC12A6'	mRNA	611	738.08	0.261217	0.000907	0.00463492
'CBWD1'	mRNA	1072.38	1295.42	0.261216	1.1e-05	9.44e-05
'MYBBP1A'	mRNA	885	1069	0.261125	6.56e-05	0.000462
'AMMECR1'	mRNA	534	645	0.261072	0.00193551	0.00888202
'TMX3'	mRNA	1047	1264	0.260347	1.5e-05	0.000124
'ZNF862'	mRNA	584	705	0.260267	0.00123185	0.00601334
'ABHD6'	mRNA	937	1131	0.26009	4.31e-05	0.000317
'AGPAT3'	mRNA	1940	2341	0.259681	4.2e-09	6.73e-08
'DPY19L4'	mRNA	813	981	0.25961	0.000143	0.000928
'RAB22A'	mRNA	1031	1244	0.259554	1.86e-05	0.00015
'LATS1'	mRNA	998	1204	0.259336	2.57e-05	0.000202
'MAGT1'	mRNA	3092	3730	0.259248	1.31e-13	3.61e-12
'POF1B'	mRNA	926	1117	0.259157	5.1e-05	0.00037
'MYO1B'	mRNA	2987	3603	0.259114	3.47e-13	9.18e-12
'CELSR2'	mRNA	996	1201	0.258631	2.76e-05	0.000214
'ATP7A'	mRNA	579	698	0.258276	0.0014138	0.00677006
'MTMR2'	mRNA	969	1168	0.258084	3.69e-05	0.000276
'LAMC2'	mRNA	2215	2669	0.257605	4.78e-10	8.74e-09
'USP8'	mRNA	1962	2364	0.257517	4.69e-09	7.46e-08
'PDCD11'	mRNA	1513	1823	0.257515	2.69e-07	3.2e-06
'SLC39A14'	mRNA	4047	4875	0.257162	4.41e-17	1.7e-15
'MICAL2'	mRNA	3158	3804	0.257118	1.17e-13	3.25e-12
'TAOK1'	mRNA	3130	3770	0.257014	1.54e-13	4.19e-12
'TMEM209'	mRNA	900	1083.84	0.256767	7.65e-05	0.00053
'KYAT3'	mRNA	779.07	937.82	0.25617	0.000242	0.00146103
'FOXN3'	mRNA	1861	2240	0.256033	1.42e-08	2.12e-07
'OTUD4'	mRNA	1484	1786	0.255853	4.19e-07	4.79e-06
'IFNGR2'	mRNA	693	834	0.255804	0.000546	0.00299122
'CDK2AP1'	mRNA	950	1143	0.255438	5.31e-05	0.000382
'STEAP2'	mRNA	1645.31	1979.42	0.255331	1.06e-07	1.36e-06
'MMGT1'	mRNA	857	1031	0.255289	0.000125	0.000818
'NOB1'	mRNA	1237	1488	0.255141	4.1e-06	3.81e-05
'NFE2L2'	mRNA	2164	2603	0.255087	1.12e-09	1.95e-08
'TRA2A'	mRNA	1134	1364	0.255035	1.04e-05	8.93e-05
'PRNP'	mRNA	3784	4551	0.254884	8.37e-16	2.82e-14
'RAB5IF'	mRNA	1382	1661.88	0.254671	1.18e-06	1.23e-05
'FAM3C'	mRNA	2114	2542	0.254601	1.87e-09	3.15e-08
'RPRD1B'	mRNA	589	708	0.254094	0.00155165	0.00734393
'MSH3'	mRNA	787.64	946.7	0.253983	0.000254	0.00152899
'SRP19'	mRNA	667	801.59	0.25379	0.000769	0.00401964
'ZNF131'	mRNA	699	840	0.253709	0.000577	0.00313419
'ANAPC7'	mRNA	957	1150	0.253655	5.65e-05	0.000406
'NEBL'	mRNA	3645	4380	0.253624	3.88e-15	1.23e-13
'MTDH'	mRNA	2912	3499	0.253545	2.19e-12	5.4e-11
'MANSC1'	mRNA	978	1175	0.253367	4.78e-05	0.000349
'RNF138'	mRNA	561	674	0.25336	0.00207426	0.00943835
'CTDSP1'	mRNA	1416	1701	0.253174	1.01e-06	1.08e-05
'GALNT7'	mRNA	2664	3199	0.252639	2.22e-11	4.81e-10
'CGGBP1'	mRNA	1839	2208	0.252431	2.79e-08	3.97e-07
'SLC39A6'	mRNA	3160	3794	0.252407	3.33e-13	8.82e-12
'THAP12'	mRNA	1600	1921	0.252398	2.22e-07	2.69e-06
'ZNF496'	mRNA	827.97	993.9	0.252134	0.000198	0.00122456
'NCOR1'	mRNA	1682	2019	0.252075	1.13e-07	1.45e-06
'TRIM33'	mRNA	1538	1846	0.251959	3.99e-07	4.59e-06
'ABCC4'	mRNA	1319	1583	0.251829	2.7e-06	2.63e-05
'PAXBP1'	mRNA	1080	1296	0.251647	2.21e-05	0.000176
'BACE1'	mRNA	647	776	0.250903	0.00106204	0.00528531
'SLC35F5'	mRNA	1939.86	2326	0.250511	1.52e-08	2.25e-07
'PPP4R3B'	mRNA	3362	4030	0.250072	1.03e-13	2.88e-12
'ITFG1'	mRNA	1652	1980	0.249899	1.9e-07	2.33e-06
'ABR'	mRNA	1592	1908	0.249833	3.18e-07	3.73e-06
'POLDIP2'	mRNA	1117.4	1339.13	0.249763	1.85e-05	0.00015
'SPR'	mRNA	756	906	0.249737	0.000429	0.00241584
'TPP2'	mRNA	1600	1916.94	0.249346	3.14e-07	3.69e-06
'VEZT'	mRNA	1687	2021	0.249222	1.53e-07	1.91e-06
'ZNF621'	mRNA	910	1090	0.249002	0.000117	0.000775
'CBWD5'	mRNA	1228.52	1471.44	0.24892	7.69e-06	6.78e-05
'CIAPIN1'	mRNA	668	800	0.248764	0.000978	0.00494057
'TIMM17A'	mRNA	734	879	0.248695	0.000551	0.00301394
'TWF1'	mRNA	4237	5074	0.248693	1.03e-16	3.89e-15
'ZNF197'	mRNA	679	813	0.248456	0.000902	0.00461551
'ZNF326'	mRNA	958	1147	0.24838	8.09e-05	0.000556
'NIPA2'	mRNA	976.49	1169.11	0.248346	6.92e-05	0.000485
'PSMB8'	mRNA	720	862	0.248303	0.000636	0.00341029
'PPP4R2'	mRNA	2153	2577	0.247956	3.66e-09	5.91e-08
'LIG4'	mRNA	584	699	0.247936	0.00212819	0.00965463
'MESD'	mRNA	849	1016	0.247676	0.000216	0.00132279
'MED23'	mRNA	1022	1223	0.247641	4.94e-05	0.000359
'TAF9B'	mRNA	702	840	0.247531	0.000774	0.00403786
'UBE3A'	mRNA	1905	2279	0.247222	3.18e-08	4.49e-07
'OSGIN2'	mRNA	882.54	1055.69	0.247065	0.000168	0.00106654
'TET2'	mRNA	760	909	0.246893	0.000485	0.00269656
'RANBP2'	mRNA	4892.46	5850.61	0.246639	9.27e-19	4.1e-17
'CCDC47'	mRNA	2329	2785	0.246579	1.06e-09	1.85e-08
'LRRC37A3'	mRNA	955.57	1142.49	0.24636	9.49e-05	0.000641
'SMCHD1'	mRNA	2398	2867	0.246322	6.31e-10	1.13e-08
'CLCC1'	mRNA	702.83	840.08	0.245963	0.000832	0.00430806
'MTX3'	mRNA	712	851	0.245894	0.000772	0.00403159
'MAFG'	mRNA	1255	1500	0.245887	8.03e-06	7.05e-05
'MYLIP'	mRNA	748	894	0.245849	0.000569	0.00309948
'WDR82'	mRNA	1778	2125	0.24582	1.08e-07	1.39e-06
'ADAM9'	mRNA	5987	7154	0.245529	2.09e-22	1.2e-20
'ZDHHC21'	mRNA	1001	1196	0.245388	6.93e-05	0.000485
'RAB21'	mRNA	1258.81	1504	0.245356	8.16e-06	7.14e-05
'SAMD5'	mRNA	755	902	0.245263	0.000554	0.00302343
'CTSL'	mRNA	1064	1271	0.245078	4.2e-05	0.000309
'KIAA1551'	mRNA	905	1081	0.244989	0.000159	0.00101392
'DHX36'	mRNA	1425.74	1703	0.24498	2.14e-06	2.13e-05
'CTPS1'	mRNA	648	774	0.244952	0.00139792	0.00671747
'ZNF641'	mRNA	792	946	0.244952	0.000412	0.00233073
'PDE4D'	mRNA	624	745	0.244307	0.00176755	0.00821878
'USP9X'	mRNA	3437	4103	0.244142	2.24e-13	6.02e-12
'N4BP2L2'	mRNA	1050	1253	0.243609	5.26e-05	0.00038
'PRMT2'	mRNA	642	766	0.243383	0.00158296	0.00746866
'TCF12'	mRNA	1508	1799	0.243171	1.32e-06	1.37e-05
'TMEM248'	mRNA	1553	1852	0.242639	9.69e-07	1.04e-05
'UBR2'	mRNA	1465	1747	0.242591	1.97e-06	1.98e-05
'MCMBP'	mRNA	1340.82	1598.82	0.242504	5.41e-06	4.9e-05
'B3GALNT2'	mRNA	1476.99	1760.99	0.242339	1.84e-06	1.87e-05
'AIFM2'	mRNA	1394	1662	0.242302	3.59e-06	3.41e-05
'PYROXD1'	mRNA	707.41	843.37	0.242231	0.000968	0.00489411
'DDX5'	mRNA	6970.03	8308.66	0.242063	4.08e-25	2.79e-23
'DNAJC11'	mRNA	870.9	1038.16	0.242062	0.000254	0.00152729
'ABRACL'	mRNA	793	945	0.241606	0.000494	0.00273699
'FNDC3A'	mRNA	1529	1822	0.241547	1.32e-06	1.37e-05
'YTHDF3'	mRNA	2164	2578	0.241164	9.19e-09	1.4e-07
'WDR6'	mRNA	2937.54	3498.94	0.240922	2.28e-11	4.95e-10
'ZNF24'	mRNA	1612	1920	0.240867	7.35e-07	7.99e-06
'GRIPAP1'	mRNA	670	798	0.24084	0.00141265	0.00676889
'REPS1'	mRNA	1026	1222	0.240826	7.82e-05	0.00054
'FMR1'	mRNA	1131	1347	0.240763	3.38e-05	0.000256
'ACER3'	mRNA	995.32	1185.19	0.240498	0.000102	0.000687
'SEMA3A'	mRNA	1023	1218	0.24032	8.3e-05	0.00057
'DDX21'	mRNA	3279	3904	0.240309	1.84e-12	4.57e-11
'CNOT2'	mRNA	1149	1368	0.240302	3.04e-05	0.000233
'DNAJC3'	mRNA	1858	2212	0.240213	1.15e-07	1.47e-06
'TMCO1'	mRNA	1665	1982	0.240047	5.31e-07	5.9e-06
'OPHN1'	mRNA	844.37	1004.67	0.239387	0.00037	0.00211782
'GSR'	mRNA	3307	3934	0.239086	1.94e-12	4.8e-11
'GTF2A1'	mRNA	749	891	0.239072	0.00081	0.00420667
'ABCC3'	mRNA	3116	3705	0.238391	9.66e-12	2.17e-10
'SLC9A7'	mRNA	682.93	812	0.238354	0.00143224	0.00684317
'GNPTAB'	mRNA	1270	1510	0.238332	1.38e-05	0.000114
'CDK7'	mRNA	826	982	0.238193	0.000459	0.00256431
'EXOC7'	mRNA	2092	2487	0.238136	2.48e-08	3.56e-07
'RBM5'	mRNA	1537	1827	0.237972	1.8e-06	1.83e-05
'ZDHHC20'	mRNA	3830	4552	0.237768	5.02e-14	1.45e-12
'DCTD'	mRNA	1518	1804	0.23764	2.15e-06	2.14e-05
'UBE3B'	mRNA	1274	1514	0.237612	1.42e-05	0.000118
'SLC1A1'	mRNA	1959	2328	0.237586	7.38e-08	9.75e-07
'CHP1'	mRNA	2927	3478	0.237447	4.88e-11	1.02e-09
'MFSD14B'	mRNA	1729.5	2055.06	0.237438	4.34e-07	4.95e-06
'PTPN13'	mRNA	2034	2416	0.236913	4.56e-08	6.26e-07
'SLC23A2'	mRNA	831	987	0.236814	0.000477	0.00265944
'IFIH1'	mRNA	682	810	0.236762	0.00155749	0.00736695
'ZFYVE9'	mRNA	789	937	0.236636	0.000671	0.0035796
'ACOX1'	mRNA	1106	1313.02	0.23615	5.87e-05	0.000419
'PTPN2'	mRNA	802	952	0.235972	0.000629	0.00337988
'PDCD2'	mRNA	1417	1682	0.23595	5.52e-06	4.98e-05
'KMT2D'	mRNA	2326	2760	0.235429	6.29e-09	9.82e-08
'ATP2B1'	mRNA	3601	4272	0.235126	5.27e-13	1.36e-11
'NOP14'	mRNA	868.24	1030	0.235091	0.000395	0.00224347
'CEBPZ'	mRNA	1938	2299	0.23505	1.2e-07	1.53e-06
'THBS1'	mRNA	1958	2322	0.234599	1.1e-07	1.41e-06
'PTP4A1'	mRNA	2778	3294	0.234406	2.62e-10	4.96e-09
'WBP1L'	mRNA	1147	1360	0.234353	4.92e-05	0.000358
'SLCO1B3'	mRNA	1201	1424	0.234325	3.27e-05	0.00025
'NAA35'	mRNA	1269.02	1504	0.233702	2.07e-05	0.000165
'SRSF7'	mRNA	1524	1806	0.233547	3.12e-06	2.99e-05
'PSAT1'	mRNA	7471	8853	0.233477	5.57e-25	3.74e-23
'FBXW11'	mRNA	985	1167	0.233221	0.000182	0.00114324
'FBXO28'	mRNA	801	949	0.233218	0.000737	0.00388496
'DCUN1D1'	mRNA	1110	1315	0.233115	7.14e-05	0.000499
'SLC27A4'	mRNA	1121	1328	0.233081	6.59e-05	0.000464
'RAP1GDS1'	mRNA	1074	1272	0.232717	9.63e-05	0.000649
'ZFP91'	mRNA	2029	2403	0.23268	8.35e-08	1.09e-06
'USO1'	mRNA	2935	3476	0.23268	1.15e-10	2.28e-09
'ZCCHC2'	mRNA	803	951	0.232658	0.000749	0.00393422
'ATP2C2'	mRNA	1476	1748	0.232625	4.88e-06	4.47e-05
'SUPT16H'	mRNA	3860	4571	0.232521	1.5e-13	4.1e-12
'TMEM181'	mRNA	1445	1711	0.232383	6.28e-06	5.62e-05
'HIPK3'	mRNA	1746	2067	0.232097	7.1e-07	7.75e-06
'HSPA13'	mRNA	1206	1427	0.231368	4e-05	0.000296
'MCM3'	mRNA	1496	1770	0.231251	4.82e-06	4.42e-05
'TM9SF3'	mRNA	4916	5816	0.231155	1.17e-16	4.38e-15
'SH3BGRL'	mRNA	804	951	0.230862	0.00082	0.00424567
'NDST1'	mRNA	908	1074	0.230842	0.000377	0.00215796
'SACM1L'	mRNA	1100	1301	0.23073	9.17e-05	0.000621
'RBM27'	mRNA	1144	1353	0.230687	6.66e-05	0.000468
'IPO7'	mRNA	11212	13260	0.230649	8.69e-36	1.02e-33
'EP300'	mRNA	1982	2344	0.230628	1.54e-07	1.92e-06
'SETX'	mRNA	3397	4017	0.230469	6.59e-12	1.53e-10
'ADCY3'	mRNA	1135.68	1342.92	0.230429	7.21e-05	0.000504
'YWHAG'	mRNA	3416	4039	0.230302	5.97e-12	1.4e-10
'MFHAS1'	mRNA	3061.74	3620	0.23025	7.41e-11	1.51e-09
'PHAX'	mRNA	693	819.3	0.230149	0.00195801	0.00896618
'PNPT1'	mRNA	1181.02	1396.24	0.230126	5.3e-05	0.000382
'VWA8'	mRNA	774	915	0.23005	0.00107149	0.00532706
'LMBR1'	mRNA	2226.17	2631.57	0.229972	2.93e-08	4.16e-07
'SLC35C2'	mRNA	681	805	0.229946	0.00216369	0.00979504
'SEL1L3'	mRNA	3852	4553	0.229822	3.09e-13	8.2e-12
'EIF3A'	mRNA	6693	7911	0.229819	7.19e-22	3.95e-20
'AKAP1'	mRNA	870	1028	0.229365	0.000546	0.00299113
'CANX'	mRNA	18488	21836	0.228732	6.21e-57	1.61e-54
'ARHGAP21'	mRNA	2382	2813	0.228548	1.2e-08	1.8e-07
'MAVS'	mRNA	2409	2844.72	0.228465	1.01e-08	1.53e-07
'C6orf62'	mRNA	3455.21	4079.71	0.228305	7.02e-12	1.62e-10
'CDCP1'	mRNA	5673	6698	0.228231	1.57e-18	6.89e-17
'ATP6V1C2'	mRNA	1659.69	1959.5	0.228184	2.04e-06	2.04e-05
'FCHO2'	mRNA	731	863	0.228101	0.00162774	0.00764649
'MINPP1'	mRNA	975	1151	0.228026	0.000275	0.00163855
'ASTN2'	mRNA	891.2	1052	0.227926	0.000508	0.00281209
'TMED5'	mRNA	1835	2166	0.227865	6.13e-07	6.75e-06
'IFNGR1'	mRNA	4790	5654	0.227858	7.76e-16	2.62e-14
'PPIF'	mRNA	1525	1800	0.2278	5.5e-06	4.97e-05
'ZNF704'	mRNA	1316	1553	0.227511	2.48e-05	0.000195
'HAX1'	mRNA	1555	1835	0.227478	4.59e-06	4.23e-05
'AKAP13'	mRNA	1418	1673	0.227192	1.24e-05	0.000105
'MAN1A2'	mRNA	1891	2231	0.227153	4.51e-07	5.11e-06
'TNRC6A'	mRNA	1263	1490	0.22707	3.75e-05	0.00028
'MALT1'	mRNA	2111.84	2490.93	0.226796	1.02e-07	1.31e-06
'ANKIB1'	mRNA	1901	2242	0.22664	4.47e-07	5.08e-06
'PTGFRN'	mRNA	3011.02	3551.1	0.226626	2.12e-10	4.06e-09
'SREK1'	mRNA	1221	1440	0.226618	5.24e-05	0.000379
'SMARCC1'	mRNA	2540	2995	0.22634	5.66e-09	8.87e-08
'ZDHHC5'	mRNA	2440	2877	0.226296	1.13e-08	1.71e-07
'KAT2B'	mRNA	927	1093	0.226264	0.000434	0.00243831
'CAMSAP2'	mRNA	1602	1888	0.225597	4e-06	3.74e-05
'RAB6A'	mRNA	2706	3188.99	0.22555	2.07e-09	3.47e-08
'ABHD2'	mRNA	3863	4552	0.225391	8.39e-13	2.13e-11
'KIF5B'	mRNA	4906	5781	0.225384	7.45e-16	2.53e-14
'GRHL3'	mRNA	1329	1566	0.225355	2.72e-05	0.000212
'BMPR1A'	mRNA	893.71	1053.04	0.225294	0.000583	0.00316196
'KIF21A'	mRNA	1247	1469	0.224985	4.97e-05	0.000361
'TXLNA'	mRNA	1824	2148	0.2245	9.79e-07	1.04e-05
'CHD6'	mRNA	1357	1598	0.224459	2.42e-05	0.000191
'COP1'	mRNA	1335	1572	0.224374	2.84e-05	0.00022
'PHF23'	mRNA	852	1003	0.224009	0.000843	0.00435147
'M6PR'	mRNA	2644.1	3112.4	0.223863	4.17e-09	6.68e-08
'CHD8'	mRNA	2081	2449	0.223528	1.93e-07	2.37e-06
'IFNAR1'	mRNA	1527	1797	0.223503	8.24e-06	7.2e-05
'KANSL1'	mRNA	907	1067.28	0.223376	0.000594	0.00321569
'MED29'	mRNA	844	993	0.223163	0.000934	0.00475702
'PTPN9'	mRNA	941	1107	0.223001	0.00048	0.00267003
'KANK1'	mRNA	924	1087	0.222999	0.00054	0.0029636
'UBLCP1'	mRNA	874	1028	0.222747	0.000776	0.00404686
'ROCK2'	mRNA	5043.23	5931.6	0.222686	6.84e-16	2.35e-14
'PRPF38A'	mRNA	954	1122	0.222624	0.000448	0.00251269
'WWP1'	mRNA	1969.8	2316.08	0.222248	4.79e-07	5.39e-06
'BROX'	mRNA	1764.67	2074.73	0.222137	1.91e-06	1.93e-05
'MED13L'	mRNA	2898	3407	0.222057	1.05e-09	1.83e-08
'TM9SF4'	mRNA	1447	1701	0.22193	1.64e-05	0.000134
'IQCE'	mRNA	743	873	0.221232	0.00208877	0.00949294
'IL17RD'	mRNA	1328.27	1560.65	0.221211	3.89e-05	0.000289
'BACH1'	mRNA	1079	1267	0.220334	0.000222	0.00135544
'MFN2'	mRNA	1683	1976	0.22016	4.06e-06	3.78e-05
'KIAA1147'	mRNA	1479.46	1736.85	0.220015	1.58e-05	0.000129
'TCF20'	mRNA	1892	2221	0.21991	1.06e-06	1.12e-05
'CCDC93'	mRNA	1048	1230	0.219632	0.000286	0.00169846
'SCYL2'	mRNA	2396	2812	0.219581	4.17e-08	5.77e-07
'BDP1'	mRNA	1537.18	1803.98	0.219509	1.13e-05	9.63e-05
'CASC4'	mRNA	4152	4871	0.219024	6.02e-13	1.54e-11
'KIAA0232'	mRNA	1300	1525	0.21891	5.67e-05	0.000406
'SPECC1L'	mRNA	1221	1432	0.218581	9.78e-05	0.000659
'CREG1'	mRNA	2418	2834	0.217638	4.81e-08	6.56e-07
'LGALS8'	mRNA	3824.79	4482.03	0.217384	7.05e-12	1.62e-10
'KIF13A'	mRNA	920	1078	0.217264	0.000778	0.00405673
'CLCN7'	mRNA	833	976	0.217177	0.00139151	0.0066931
'RALGAPA2'	mRNA	868	1017	0.217165	0.00110362	0.00545626
'MTR'	mRNA	781	915	0.217061	0.00197932	0.00906102
'PRRC2B'	mRNA	5584	6542	0.217045	1.32e-16	4.91e-15
'SOCS4'	mRNA	1015	1189	0.216881	0.000426	0.00239979
'ZNF518B'	mRNA	788	923	0.216747	0.00191904	0.00882525
'DNAJC10'	mRNA	2748	3218	0.216395	7.28e-09	1.13e-07
'PARVA'	mRNA	2114	2475	0.216065	4.08e-07	4.68e-06
'CPSF2'	mRNA	1628.98	1907	0.215948	8.84e-06	7.68e-05
'ZBTB38'	mRNA	2000	2341	0.215737	8.7e-07	9.37e-06
'FAM208A'	mRNA	2150.53	2517	0.215625	3.43e-07	3.99e-06
'NT5C2'	mRNA	1981	2318	0.215264	1.04e-06	1.1e-05
'CUL4A'	mRNA	1777	2079.13	0.215149	3.77e-06	3.56e-05
'HLCS'	mRNA	890.12	1041.19	0.214774	0.00108976	0.00540366
'UBE4A'	mRNA	1742	2037	0.214314	5.13e-06	4.68e-05
'GOLM1'	mRNA	3342.98	3909	0.214277	2.7e-10	5.09e-09
'MACC1'	mRNA	1512.88	1768.35	0.213719	2.27e-05	0.00018
'TTL'	mRNA	1132	1323	0.213551	0.000251	0.00151048
'UBR1'	mRNA	860	1005	0.213399	0.00142659	0.00681836
'CNOT7'	mRNA	2246.42	2624.81	0.213198	2.61e-07	3.13e-06
'PDS5A'	mRNA	4819	5630	0.213013	4.84e-14	1.41e-12
'KAT6A'	mRNA	1189	1389	0.21291	0.000183	0.00115112
'CEP350'	mRNA	1302	1521	0.212903	9.05e-05	0.000614
'STAMBP'	mRNA	1053	1230	0.212765	0.000435	0.00244154
'PPP4R1'	mRNA	1257	1468	0.21248	0.000124	0.000812
'MCCC2'	mRNA	2646	3090	0.212406	2.59e-08	3.7e-07
'RPS6KA3'	mRNA	2403	2806	0.212291	1.14e-07	1.46e-06
'EXOC3'	mRNA	883	1031	0.212171	0.00131675	0.00637824
'OGT'	mRNA	4791	5594	0.212166	7.25e-14	2.07e-12
'CADPS'	mRNA	2805	3275	0.212106	1.04e-08	1.58e-07
'EHMT2'	mRNA	1292	1508	0.211643	0.000106	0.00071
'TRMT1L'	mRNA	928	1083	0.211449	0.00103249	0.00516209
'HMBOX1'	mRNA	1372	1601	0.211305	6.68e-05	0.00047
'ATP6V0A1'	mRNA	3006	3507	0.211005	3.78e-09	6.07e-08
'REEP3'	mRNA	1437.49	1677	0.210943	4.62e-05	0.000338
'DKC1'	mRNA	1135	1324	0.210823	0.000297	0.0017514
'TOMM70'	mRNA	1508	1758.98	0.210715	3.07e-05	0.000235
'SET'	mRNA	8939	10425	0.210474	3.72e-24	2.36e-22
'VPS18'	mRNA	1053	1228	0.210417	0.000505	0.00279745
'EXT2'	mRNA	2257	2632	0.210365	3.57e-07	4.14e-06
'SERINC1'	mRNA	2770	3230	0.21026	1.73e-08	2.55e-07
'MED1'	mRNA	1542	1798	0.210202	2.62e-05	0.000205
'RNF13'	mRNA	1043	1216	0.210016	0.000551	0.00301414
'TBC1D16'	mRNA	1484	1730	0.209893	3.82e-05	0.000285
'RPE'	mRNA	1529.01	1782.42	0.209852	2.92e-05	0.000226
'HCFC1'	mRNA	1213	1414	0.209815	0.000198	0.00122623
'PCGF5'	mRNA	1594	1858	0.209711	2.01e-05	0.000161
'ADAR'	mRNA	5227.41	6092.7	0.209598	1.17e-14	3.59e-13
'PGRMC1'	mRNA	1758	2049	0.209597	7.62e-06	6.73e-05
'ATG13'	mRNA	1221	1423	0.209485	0.000193	0.00120107
'ICE1'	mRNA	1519	1770	0.20924	3.28e-05	0.00025
'DDX19A'	mRNA	880.37	1025.54	0.208814	0.00160537	0.00755787
'NCKAP1'	mRNA	6992	8144	0.208645	6.36e-19	2.86e-17
'VGLL4'	mRNA	1103.96	1285.8	0.208591	0.000417	0.00235632
'WNK1'	mRNA	5278.65	6146.52	0.208213	1.32e-14	4.02e-13
'NOLC1'	mRNA	2682	3121	0.207311	4.61e-08	6.3e-07
'SRSF2'	mRNA	2681.12	3119.88	0.207267	4.66e-08	6.37e-07
'TLK2'	mRNA	880	1024	0.207253	0.00174907	0.00814543
'SEC62'	mRNA	1798	2092	0.207102	7.8e-06	6.87e-05
'PUM1'	mRNA	2960	3444	0.2071	9.68e-09	1.48e-07
'TPMT'	mRNA	936	1089	0.207036	0.00126242	0.00614269
'DNTTIP2'	mRNA	1200	1396	0.206877	0.000264	0.00157989
'SLC1A4'	mRNA	4301	5003	0.206734	5.12e-12	1.21e-10
'USP15'	mRNA	914	1063	0.206488	0.00148534	0.00706556
'NOMO2'	mRNA	1569.21	1824.08	0.205743	3.35e-05	0.000254
'XPO5'	mRNA	1663	1933	0.205666	1.97e-05	0.000158
'PSME3'	mRNA	2417	2808	0.204938	2.94e-07	3.48e-06
'ATP6V1A'	mRNA	1379.03	1602.04	0.204869	0.000108	0.000721
'SH3PXD2A'	mRNA	2041	2371	0.204832	2.49e-06	2.45e-05
'TM9SF1'	mRNA	1033	1200	0.204806	0.000809	0.00420377
'ARHGEF11'	mRNA	1027	1193	0.20477	0.00084	0.00434124
'NF1'	mRNA	3385	3932	0.20472	1.35e-09	2.33e-08
'CDK13'	mRNA	1255.51	1458.36	0.204686	0.000224	0.00136606
'PUM2'	mRNA	2655	3083.96	0.204684	8.01e-08	1.05e-06
'RETREG3'	mRNA	880	1022	0.204432	0.00203055	0.00925621
'PRDM4'	mRNA	1513	1757	0.204314	5.26e-05	0.00038
'LAMP1'	mRNA	3057.84	3550.97	0.204312	8.98e-09	1.38e-07
'PPFIBP1'	mRNA	2171	2521	0.204249	1.28e-06	1.34e-05
'SEC63'	mRNA	3099	3598	0.204005	7.53e-09	1.17e-07
'NARS'	mRNA	4412	5122	0.203887	5.54e-12	1.31e-10
'PPP1R10'	mRNA	1622	1883	0.203871	2.95e-05	0.000227
'BCL2L1'	mRNA	4190	4863	0.203509	2.05e-11	4.47e-10
'DNM1L'	mRNA	1894.27	2198.35	0.203391	6.68e-06	5.95e-05
'KLF3'	mRNA	1620	1880	0.203351	3.13e-05	0.000239
'CUL5'	mRNA	1176	1364	0.202568	0.00041	0.00232287
'ZBED5'	mRNA	1314	1524	0.20251	0.000188	0.00117865
'SCRN1'	mRNA	2153	2497	0.20246	1.77e-06	1.79e-05
'KCMF1'	mRNA	1571	1822	0.202452	4.47e-05	0.000328
'RABEP1'	mRNA	1322.55	1533.6	0.202212	0.000184	0.0011532
'AGFG1'	mRNA	1661	1926	0.202168	2.78e-05	0.000216
'PDE8A'	mRNA	1606	1862	0.201993	3.83e-05	0.000285
'ADGRA3'	mRNA	1406	1630	0.201888	0.000118	0.000778
'ENOX1'	mRNA	1842.69	2136.09	0.201771	1.06e-05	9.05e-05
'NUP214'	mRNA	1426	1653	0.201725	0.000107	0.000713
'PHLPP1'	mRNA	1244	1442	0.201697	0.000297	0.00175162
'ZBTB33'	mRNA	924	1071	0.201606	0.00182889	0.00847267
'B4GALT5'	mRNA	1320	1530	0.201606	0.000195	0.00121086
'ZC3H12A'	mRNA	1050	1217	0.201552	0.000895	0.00458424
'GMPS'	mRNA	2360	2735.08	0.201408	6.49e-07	7.12e-06
'RANBP9'	mRNA	1440.81	1669.61	0.201243	0.000102	0.000687
'R3HDM1'	mRNA	2362	2737	0.201199	6.6e-07	7.24e-06
'RNF213'	mRNA	3820	4426	0.201043	2.63e-10	4.96e-09
'MOB1B'	mRNA	1072	1242	0.200973	0.000819	0.0042462
'ATM'	mRNA	1002	1160.82	0.200874	0.00122328	0.00597342
'ODC1'	mRNA	6008	6960	0.200815	2.44e-15	7.86e-14
'BRD2'	mRNA	3694	4279	0.200702	5.53e-10	1e-08
'RB1CC1'	mRNA	2059	2385	0.200658	3.66e-06	3.46e-05
'GLB1'	mRNA	2047	2371	0.200597	3.93e-06	3.68e-05
'CDC42BPA'	mRNA	3987	4618	0.200577	1.19e-10	2.36e-09
'AHR'	mRNA	3299	3821	0.200534	4.71e-09	7.47e-08
'CNOT9'	mRNA	1095	1268	0.200236	0.000754	0.00395776
'OGDH'	mRNA	1726.81	1515	-0.200179	7.94e-05	0.000548
'OAF'	mRNA	1702	1493	-0.200405	8.79e-05	0.000598
'RABAC1'	mRNA	1042	914	-0.200477	0.00214286	0.00970948
'RGS3'	mRNA	1269	1113	-0.200626	0.000699	0.00370635
'DYNLL1'	mRNA	3202	2808	-0.200818	7.03e-08	9.31e-07
'BIN1'	mRNA	1430	1254	-0.200866	0.000315	0.00184241
'PSMB6'	mRNA	1264	1108	-0.201426	0.000683	0.00363181
'PRC1'	mRNA	1618	1418	-0.201742	0.000119	0.000782
'GUSB'	mRNA	1307	1145	-0.202299	0.000524	0.0028885
'CXXC5'	mRNA	1836	1608	-0.202686	3.82e-05	0.000285
'TAF6'	mRNA	1109	971	-0.203104	0.00134184	0.00648518
'C15orf39'	mRNA	1021	893	-0.204639	0.00193892	0.00889498
'COX6A1'	mRNA	3305	2890	-0.204969	2.33e-08	3.36e-07
'RPS5'	mRNA	8379	7326	-0.20514	5.49e-19	2.49e-17
'MKNK1'	mRNA	1154.96	1009.62	-0.205418	0.000938	0.00476648
'UGT8'	mRNA	1914.1	1672.76	-0.205823	1.98e-05	0.000159
'RNPEPL1'	mRNA	2022	1767	-0.205869	1.15e-05	9.74e-05
'LRRC59'	mRNA	3295.81	2879.66	-0.206122	2.05e-08	3e-07
'STK25'	mRNA	1124	982	-0.206235	0.00105108	0.00524114
'EEF1D'	mRNA	4811	4203	-0.206305	1.19e-11	2.66e-10
'DBF4'	mRNA	1004	877	-0.206498	0.00193226	0.00886982
'RPL11'	mRNA	13163	11493	-0.207121	2e-29	1.69e-27
'ACTG1'	mRNA	33391	29145	-0.207599	2.36e-72	8.47e-70
'ATP5F1E'	mRNA	1203	1050	-0.207635	0.000645	0.00345601
'SCD'	mRNA	11548	10078	-0.207821	3.56e-26	2.56e-24
'RAB11FIP4'	mRNA	1186	1035	-0.207861	0.000696	0.00369431
'PXN'	mRNA	4522	3946	-0.207958	3.46e-11	7.3e-10
'SLC2A4RG'	mRNA	1138.7	993.55	-0.208111	0.000879	0.00450784
'TSTD1'	mRNA	1183	1032	-0.208395	0.000685	0.00364081
'CREB3L2'	mRNA	2224	1940	-0.208488	3.2e-06	3.06e-05
'B3GNT3'	mRNA	977	852	-0.208893	0.00198372	0.00907567
'THOC3'	mRNA	1008	879	-0.208948	0.00167714	0.00784921
'DGKD'	mRNA	1375	1199	-0.208988	0.000242	0.00146265
'SAA1'	mRNA	2376.08	2070.73	-0.209832	1.27e-06	1.33e-05
'LOC102724993'	mRNA	1541.59	1343.31	-0.210015	9.42e-05	0.000637
'SH3BP2'	mRNA	1064	927	-0.210245	0.00116402	0.00571181
'IMPDH1'	mRNA	1095	954	-0.210257	0.000985	0.00496519
'CLPP'	mRNA	1110	967	-0.21036	0.000904	0.00462479
'MED25'	mRNA	1091	950	-0.211039	0.000965	0.00488396
'RPS14'	mRNA	8341	7263	-0.211043	6.98e-20	3.33e-18
'GOT1'	mRNA	2155	1876	-0.211416	3.37e-06	3.21e-05
'MAGED1'	mRNA	1814	1579	-0.211551	1.99e-05	0.00016
'PALD1'	mRNA	2762	2404	-0.211664	1.39e-07	1.75e-06
'CAPN5'	mRNA	1704	1483	-0.211795	3.49e-05	0.000262
'HNRNPDL'	mRNA	3329	2897	-0.211917	7.09e-09	1.1e-07
'RPS10'	mRNA	14937	12997.4	-0.212057	1.25e-34	1.41e-32
'NDUFB4'	mRNA	1336	1162	-0.212698	0.000233	0.00141756
'RHBDF1'	mRNA	958	833	-0.213097	0.00179752	0.00834786
'PRDX5'	mRNA	3789	3294	-0.213364	5.08e-10	9.25e-09
'UBR7'	mRNA	1033	898	-0.213441	0.00116737	0.00572638
'RPS9'	mRNA	6941	6032	-0.213895	3.32e-17	1.31e-15
'MYH9'	mRNA	16214	14090	-0.213956	4.58e-38	6.28e-36
'IRF2BPL'	mRNA	1209.03	1050.45	-0.21423	0.000423	0.00238599
'VPS37B'	mRNA	990	860	-0.21448	0.0014064	0.00674536
'ITGB4'	mRNA	4694	4077	-0.214698	3.38e-12	8.21e-11
'RGS10'	mRNA	1055	916	-0.215211	0.000942	0.00478368
'ACAT2'	mRNA	970.95	842.89	-0.21544	0.00149271	0.00708943
'CENPF'	mRNA	6275	5446	-0.215806	6.03e-16	2.08e-14
'TBC1D10B'	mRNA	915	794	-0.216021	0.00199339	0.00911712
'METTL5'	mRNA	1034	897	-0.216444	0.000994	0.00499474
'CDK11B'	mRNA	1358.92	1178.16	-0.217313	0.000151	0.00097
'RAD23A'	mRNA	1748	1515	-0.217775	1.66e-05	0.000136
'LOC100130370'	lncRNA	900	780	-0.217839	0.00199752	0.00913048
'TCIRG1'	mRNA	1140.52	988.39	-0.217927	0.0005	0.00277304
'MKI67'	mRNA	12008	10406	-0.217968	1.32e-29	1.14e-27
'ARHGAP11A'	mRNA	2436.52	2111.44	-0.217983	3.61e-07	4.17e-06
'ARHGEF18'	mRNA	1079	935	-0.218044	0.000706	0.00373968
'NPDC1'	mRNA	1301	1127	-0.218521	0.000194	0.00120327
'NECTIN2'	mRNA	2847	2466	-0.218657	3.45e-08	4.83e-07
'TNC'	mRNA	926	802	-0.218798	0.00164276	0.00770502
'IMPDH2'	mRNA	4312	3733	-0.219409	9.59e-12	2.16e-10
'ATOX1'	mRNA	1092	945	-0.219974	0.000589	0.00319435
'PCMT1'	mRNA	1202	1040	-0.220241	0.000307	0.00180124
'PTK2B'	mRNA	890	770	-0.220335	0.00188835	0.00870267
'CDK5RAP3'	mRNA	2232	1931	-0.220377	8.57e-07	9.24e-06
'ACAP3'	mRNA	955	826	-0.220747	0.00126186	0.00614194
'SYNGR2'	mRNA	4189	3621	-0.221605	1.21e-11	2.7e-10
'AKAP17A'	mRNA	993	858	-0.222204	0.000937	0.00476312
'CUTA'	mRNA	1432	1237	-0.222574	6.89e-05	0.000483
'CFL1'	mRNA	14097.9	12177.7	-0.222631	7.89e-36	9.37e-34
'LGMN'	mRNA	1174	1014	-0.222763	0.00031	0.00181885
'FBXL5'	mRNA	1049	906	-0.222819	0.00065	0.00347602
'SLC25A5'	mRNA	5061	4371	-0.222847	6.79e-14	1.95e-12
'SLC25A22'	mRNA	1668.68	1441	-0.223025	1.67e-05	0.000136
'SGSM2'	mRNA	1277	1102.75	-0.223041	0.000166	0.00105315
'NPIPB3'	mRNA	851.21	734.92	-0.223316	0.00208183	0.00946993
'CD9'	mRNA	7755	6695	-0.22343	1.43e-20	7.32e-19
'PARK7'	mRNA	2487	2147	-0.223472	1.4e-07	1.76e-06
'ATP5PO'	mRNA	2398	2070	-0.223589	2.3e-07	2.78e-06
'UQCRQ'	mRNA	1540	1329	-0.223977	3.29e-05	0.00025
'IRF6'	mRNA	1392	1201	-0.224311	7.7e-05	0.000533
'ATF7IP'	mRNA	1012	873	-0.224543	0.00074	0.00389727
'OTUB1'	mRNA	878	757	-0.225315	0.00161449	0.00759371
'RPS11'	mRNA	12429	10710	-0.22614	1.05e-32	1.1e-30
'PRR11'	mRNA	1576	1358	-0.226172	2.23e-05	0.000177
'APEX2'	mRNA	1077	928	-0.226209	0.000455	0.0025459
'RHOT2'	mRNA	1120	965	-0.226286	0.000349	0.00201262
'ARHGAP29'	mRNA	1761	1517	-0.226562	7.14e-06	6.32e-05
'RPL35A'	mRNA	5731	4936	-0.226832	5.08e-16	1.78e-14
'RPL12'	mRNA	19803.8	17053.6	-0.227087	1.69e-51	3.92e-49
'OAZ1'	mRNA	8690	7483	-0.227127	1.54e-23	9.49e-22
'BABAM1'	mRNA	1034	890	-0.227747	0.000545	0.00299116
'DNAJB1'	mRNA	4803	4134	-0.227785	9.08e-14	2.55e-12
'PLSCR3'	mRNA	889.99	766	-0.227832	0.0013329	0.00644819
'AGPAT2'	mRNA	1131	973	-0.228475	0.000287	0.00169947
'UQCRC1'	mRNA	2776	2388	-0.228592	1.3e-08	1.95e-07
'FZR1'	mRNA	1058	910	-0.228789	0.000444	0.00248815
'NCAPG'	mRNA	1513.44	1301.28	-0.229288	2.55e-05	0.0002
'RABL6'	mRNA	2211	1901	-0.229328	3.59e-07	4.16e-06
'LGALS3'	mRNA	3466	2980	-0.229347	1.85e-10	3.57e-09
'WBP2'	mRNA	1371	1178	-0.230277	5.73e-05	0.00041
'MEA1'	mRNA	1063.96	913.95	-0.230645	0.000385	0.00219591
'DVL1'	mRNA	1466	1258	-0.232141	2.75e-05	0.000214
'PTPN12'	mRNA	1183	1015	-0.232358	0.000163	0.00103745
'S100A14'	mRNA	4010	3440	-0.232581	3.7e-12	8.95e-11
'CCNB1'	mRNA	2869	2460	-0.233277	3.78e-09	6.07e-08
'KLF6'	mRNA	1016	871	-0.233544	0.000447	0.00250312
'OST4'	mRNA	1884	1615	-0.233653	1.73e-06	1.76e-05
'CCNG2'	mRNA	1253	1074	-0.23378	9.51e-05	0.000642
'TMEM41B'	mRNA	1360.6	1166.17	-0.233853	4.74e-05	0.000346
'TUBB3'	mRNA	1850.17	1585.44	-0.234162	2.03e-06	2.03e-05
'ATP6V1F'	mRNA	1228	1052	-0.234564	0.000106	0.00071
'ZNF516'	mRNA	920	788	-0.234826	0.000784	0.00408423
'CKAP2'	mRNA	3002	2570	-0.235543	1.17e-09	2.02e-08
'MELK'	mRNA	1563	1338	-0.235627	1.12e-05	9.57e-05
'HIP1R'	mRNA	882	755	-0.23569	0.000967	0.00489011
'TMEM214'	mRNA	2145	1836	-0.235799	2.62e-07	3.14e-06
'CST3'	mRNA	3250	2781	-0.236224	2.17e-10	4.15e-09
'BANF1'	mRNA	2162	1850	-0.236229	2.24e-07	2.71e-06
'GLCE'	mRNA	1432	1225	-0.236638	2.43e-05	0.000192
'ATP6V0C'	mRNA	2351	2011	-0.236749	6.26e-08	8.35e-07
'PTPRF'	mRNA	10774	9215	-0.236886	4.46e-31	4.18e-29
'SOX13'	mRNA	1112	951	-0.237027	0.000195	0.00120953
'STXBP2'	mRNA	1381	1181	-0.237092	3.28e-05	0.00025
'NAB2'	mRNA	966	826	-0.237269	0.000509	0.00281623
'EREG'	mRNA	9475	8101	-0.237414	1.22e-27	9.35e-26
'COASY'	mRNA	2310	1975	-0.237428	7.51e-08	9.9e-07
'FBXW5'	mRNA	1758	1503	-0.237478	2.69e-06	2.62e-05
'FANCD2'	mRNA	804	687	-0.238273	0.00145337	0.00693755
'PRR15L'	mRNA	1431	1222	-0.239167	2.02e-05	0.000162
'SERTAD2'	mRNA	1880	1605	-0.239547	9.9e-07	1.05e-05
'PLAGL1'	mRNA	1058	903	-0.239929	0.000236	0.00143155
'PCCB'	mRNA	763	651	-0.240413	0.00175828	0.00817819
'HYAL2'	mRNA	1252	1068	-0.240711	6.02e-05	0.000428
'EIF2B2'	mRNA	931	794	-0.24103	0.000532	0.00292688
'FCHSD1'	mRNA	775.44	661.33	-0.241033	0.00156974	0.00741557
'RPL37A'	mRNA	7007	5975	-0.241246	1.85e-21	9.88e-20
'BZW2'	mRNA	1990	1696	-0.24202	3.68e-07	4.26e-06
'AP2S1'	mRNA	2314	1972	-0.242117	4.13e-08	5.73e-07
'ACSS2'	mRNA	1508	1285	-0.242256	9.41e-06	8.14e-05
'MT1E'	mRNA	6181	5266	-0.242521	2.71e-19	1.25e-17
'FBL'	mRNA	1631	1389	-0.243098	3.79e-06	3.57e-05
'FASTK'	mRNA	795	677	-0.243187	0.0012444	0.00606283
'C1orf116'	mRNA	1486	1265	-0.243684	9.75e-06	8.42e-05
'GOLIM4'	mRNA	1015	864	-0.243764	0.000256	0.00153783
'FH'	mRNA	1611	1371	-0.244116	3.97e-06	3.71e-05
'ANXA2'	mRNA	17934	15261	-0.244236	1.51e-53	3.68e-51
'RPL34'	mRNA	6062	5158	-0.24437	3.31e-19	1.51e-17
'MAP7D1'	mRNA	717	610	-0.244552	0.00205265	0.00934847
'KIFC2'	mRNA	1191.56	1013.74	-0.244552	7.07e-05	0.000495
'PKM'	mRNA	49113	41783	-0.244577	5.39e-144	4.78e-141
'CLTB'	mRNA	1051	894	-0.244804	0.000187	0.00117137
'ZNF791'	mRNA	729	620	-0.245038	0.00184494	0.00853131
'COX5B'	mRNA	1083	921	-0.245148	0.000146	0.000946
'MSMO1'	mRNA	3595	3056	-0.245735	4.07e-12	9.75e-11
'GABARAPL1'	mRNA	2013	1711	-0.245895	2.08e-07	2.54e-06
'EHD1'	mRNA	1358	1154	-0.246228	1.95e-05	0.000157
'SERF2'	mRNA	4887.03	4152.85	-0.246244	5.41e-16	1.88e-14
'RITA1'	mRNA	805	684	-0.24638	0.00100335	0.00503812
'PDE4DIP'	mRNA	1489.07	1264.95	-0.246719	7.46e-06	6.6e-05
'INTS1'	mRNA	3143	2669	-0.247231	6.94e-11	1.42e-09
'C1orf226'	mRNA	928	788	-0.247317	0.000393	0.00223279
'JUP'	mRNA	8965	7611	-0.247605	2.66e-28	2.1e-26
'RPL41'	mRNA	13825	11735.9	-0.247746	8.84e-43	1.48e-40
'POLD2'	mRNA	2116	1796	-0.24794	8.06e-08	1.05e-06
'TOR4A'	mRNA	1057	897	-0.248183	0.000147	0.000949
'MYL12A'	mRNA	4967	4215	-0.24823	1.86e-16	6.76e-15
'BCAT2'	mRNA	931	790	-0.248316	0.000365	0.00209407
'ITM2C'	mRNA	5027	4264	-0.248878	1.03e-16	3.89e-15
'COPE'	mRNA	1790	1518	-0.249176	7.1e-07	7.74e-06
'ATP5MF'	mRNA	1678	1423	-0.249195	1.58e-06	1.62e-05
'EML2'	mRNA	743	630	-0.249398	0.00138672	0.0066743
'HSPB11'	mRNA	1944	1648	-0.2497	2.24e-07	2.71e-06
'PFKFB3'	mRNA	682	578	-0.25009	0.00213013	0.00966051
'CHRNB1'	mRNA	994.97	842.44	-0.251467	0.000192	0.0011957
'HNRNPA3'	mRNA	7118	6026	-0.251659	1.79e-23	1.1e-21
'ISY1-RAB43'	mRNA	732.71	620.21	-0.251873	0.00134913	0.00651625
'MTRNR2L1'	mRNA	4311.13	3648.19	-0.252273	6.83e-15	2.13e-13
'IER5'	mRNA	1610	1362	-0.252722	1.87e-06	1.89e-05
'ERCC2'	mRNA	672.16	568.38	-0.253337	0.00202139	0.00921726
'DYNLT3'	mRNA	829	701	-0.253345	0.000607	0.00327665
'ENC1'	mRNA	5565.67	4705.89	-0.253476	6.16e-19	2.78e-17
'KDM4B'	mRNA	1001	846	-0.2541	0.000158	0.0010085
'HMGA1'	mRNA	8069	6819	-0.254217	7.06e-27	5.27e-25
'ACAT1'	mRNA	845	714	-0.254415	0.00051	0.00281947
'KIF11'	mRNA	2470	2087	-0.254468	2.79e-09	4.57e-08
'RPLP2'	mRNA	12684	10714	-0.2549	1.69e-41	2.72e-39
'LAMB2'	mRNA	3759	3175	-0.25498	2.04e-13	5.51e-12
'MED8'	mRNA	668	564	-0.255541	0.0019151	0.00880982
'RPL36'	mRNA	4878	4117	-0.256084	4.33e-17	1.68e-15
'STK17B'	mRNA	1818.3	1533.7	-0.256962	2.65e-07	3.16e-06
'CDCA2'	mRNA	1443	1217	-0.25713	4.48e-06	4.14e-05
'TUBA1C'	mRNA	10761.7	9076	-0.257171	4.82e-36	5.77e-34
'CEP85'	mRNA	796	671	-0.257843	0.000634	0.00340442
'HK1'	mRNA	2107	1776	-0.257946	2.68e-08	3.83e-07
'HOXB6'	mRNA	2658	2240	-0.25823	4.04e-10	7.48e-09
'ABHD14B'	mRNA	934	787	-0.258447	0.000208	0.00127872
'UQCR10'	mRNA	927	781	-0.258635	0.000217	0.00133081
'PDLIM1'	mRNA	2075	1748	-0.258794	3.1e-08	4.39e-07
'ARFGAP1'	mRNA	1085	914	-0.258817	6.25e-05	0.000442
'PLCB3'	mRNA	1433	1207	-0.259001	4.15e-06	3.85e-05
'SORBS3'	mRNA	639	538	-0.259598	0.00206307	0.00939028
'LDLR'	mRNA	2422	2038.14	-0.260333	1.8e-09	3.04e-08
'GTSE1'	mRNA	1123	945	-0.260359	4.2e-05	0.00031
'SDHA'	mRNA	2681	2255	-0.261032	2.23e-10	4.26e-09
'LIPG'	mRNA	1403	1180	-0.261116	4.41e-06	4.09e-05
'RPS16'	mRNA	9346	7858	-0.261575	1.66e-32	1.69e-30
'TWF2'	mRNA	1370	1151	-0.262676	5.06e-06	4.62e-05
'SEC24D'	mRNA	1676	1408	-0.262763	4.47e-07	5.08e-06
'RPS21'	mRNA	3613	3035	-0.262889	1.21e-13	3.36e-12
'NDUFS6'	mRNA	731	614	-0.263021	0.000847	0.00437165
'C16orf58'	mRNA	1165.28	978.63	-0.263229	2.48e-05	0.000195
'CYC1'	mRNA	1361	1143	-0.263229	5.2e-06	4.73e-05
'SERINC2'	mRNA	2672	2244	-0.263235	1.72e-10	3.33e-09
'TMEM129'	mRNA	1320	1108	-0.263968	6.81e-06	6.06e-05
'GUK1'	mRNA	1718	1442	-0.264047	2.83e-07	3.36e-06
'LPCAT1'	mRNA	2302	1932	-0.264181	2.74e-09	4.49e-08
'DUSP6'	mRNA	7761	6512	-0.26453	7.9e-28	6.11e-26
'AAAS'	mRNA	640	537	-0.264538	0.00169296	0.00791833
'CDK16'	mRNA	1776	1490	-0.264707	1.67e-07	2.06e-06
'NPIPB4'	mRNA	1838.81	1542.35	-0.26503	9.77e-08	1.26e-06
'DAPK3'	mRNA	886	743	-0.265332	0.000212	0.00130185
'CDH24'	mRNA	1617	1356	-0.26535	5.59e-07	6.19e-06
'ZDHHC12'	mRNA	662	555	-0.265731	0.00134293	0.00648838
'GMPPA'	mRNA	730	612	-0.265753	0.000758	0.00397446
'ZMIZ1'	mRNA	1305	1094	-0.265825	6.67e-06	5.94e-05
'SLC25A39'	mRNA	3352	2810	-0.26584	5.24e-13	1.36e-11
'MEST'	mRNA	853	715	-0.26599	0.000269	0.00160502
'NDUFB8'	mRNA	1199	1005	-0.266024	1.56e-05	0.000128
'NELFB'	mRNA	1724	1445	-0.266078	2.2e-07	2.68e-06
'GPAA1'	mRNA	1075	901	-0.266125	4.27e-05	0.000314
'FGFRL1'	mRNA	2674	2241	-0.266245	1.07e-10	2.13e-09
'CEP164'	mRNA	741	621	-0.266268	0.000676	0.00359929
'PFN1'	mRNA	11706	9810	-0.266311	1.25e-41	2.07e-39
'SNRPE'	mRNA	975	817	-0.266454	9.55e-05	0.000644
'C19orf53'	mRNA	1326	1111	-0.26661	5.3e-06	4.81e-05
'RPS26'	mRNA	9684.74	8113.64	-0.266752	7.7e-35	8.8e-33
'NBEAL2'	mRNA	2051	1718	-0.266985	1.43e-08	2.13e-07
'BUD23'	mRNA	1247	1044	-0.267728	9.31e-06	8.06e-05
'SLC16A5'	mRNA	816	683	-0.268071	0.000331	0.00192102
'MAP1S'	mRNA	1153	965	-0.268179	1.96e-05	0.000158
'SAMD4A'	mRNA	1121	938	-0.268514	2.5e-05	0.000197
'SBNO2'	mRNA	802	671	-0.268677	0.000361	0.00207582
'ENGASE'	mRNA	635	531	-0.269432	0.00146125	0.00697074
'KIAA0930'	mRNA	1959	1638	-0.26957	2.24e-08	3.24e-07
'RPL35'	mRNA	8700	7274	-0.269654	4.34e-32	4.28e-30
'PRMT7'	mRNA	724.36	605.58	-0.269777	0.000667	0.00355541
'FAM89B'	mRNA	872	729	-0.269797	0.000188	0.00117773
'SLC25A37'	mRNA	5221	4364	-0.270063	5.88e-20	2.82e-18
'GAS6'	mRNA	2174	1817	-0.270181	3.55e-09	5.73e-08
'MBOAT7'	mRNA	2331	1948	-0.270343	9.53e-10	1.68e-08
'MRPL12'	mRNA	602	503	-0.270593	0.00186332	0.00860837
'MZT2A'	mRNA	808.69	675.68	-0.270634	0.00031	0.00181871
'POLR2E'	mRNA	2165.45	1809.11	-0.270774	3.53e-09	5.72e-08
'NCAPG2'	mRNA	1719	1436	-0.270902	1.42e-07	1.78e-06
'ACOT7'	mRNA	971	811	-0.271157	7.52e-05	0.000523
'HMGCS1'	mRNA	2742	2290	-0.271269	2.81e-11	6.03e-10
'WWC2'	mRNA	600	501	-0.27154	0.00183087	0.00847922
'KPNA2'	mRNA	5207	4347	-0.27182	3.9e-20	1.89e-18
'ING1'	mRNA	597.67	498.93	-0.271899	0.00184414	0.00853281
'SH3GL1'	mRNA	1540	1285	-0.27255	5.43e-07	6.02e-06
'KNTC1'	mRNA	1026	856	-0.272736	4.27e-05	0.000314
'NDUFS7'	mRNA	591	493	-0.272958	0.0018816	0.00868219
'ABTB2'	mRNA	862	719	-0.273084	0.000173	0.00109098
'SNAP47'	mRNA	658.25	548.98	-0.27327	0.00102356	0.00512768
'BET1L'	mRNA	1931	1610	-0.273675	1.77e-08	2.61e-07
'RAB43'	mRNA	627.05	522.77	-0.273792	0.00132262	0.00640461
'RPL27'	mRNA	8285	6907	-0.27383	1.69e-31	1.62e-29
'HDAC5'	mRNA	762	635	-0.274422	0.000389	0.0022128
'PRDX2'	mRNA	6309	5257	-0.274559	1.71e-24	1.1e-22
'PAQR4'	mRNA	1813.39	1510.18	-0.275356	4.01e-08	5.58e-07
'MAD2L2'	mRNA	1070	891	-0.275501	2.45e-05	0.000193
'UBE2B'	mRNA	914	761	-0.275685	9.53e-05	0.000643
'NCKIPSD'	mRNA	657	547	-0.27574	0.000936	0.00476171
'RALGDS'	mRNA	597	497	-0.275873	0.00160051	0.00753735
'ZNF266'	mRNA	608	506	-0.276322	0.00142426	0.00680936
'DHPS'	mRNA	596	496	-0.27636	0.00158599	0.00748066
'C17orf49'	mRNA	703	585	-0.276476	0.0006	0.00324433
'CLK3'	mRNA	1067.96	888	-0.277614	2.17e-05	0.000173
'MFGE8'	mRNA	1702	1415	-0.277817	8.12e-08	1.06e-06
'KIF4A'	mRNA	1185	985	-0.278079	7.46e-06	6.61e-05
'MYBL2'	mRNA	1429	1187	-0.279074	7.95e-07	8.62e-06
'CIB1'	mRNA	943	783	-0.279633	5.88e-05	0.000419
'TTF2'	mRNA	783	650	-0.27996	0.000247	0.00149228
'LSM3'	mRNA	1164	966	-0.280384	7.63e-06	6.74e-05
'GAA'	mRNA	1924	1596	-0.281036	8.1e-09	1.25e-07
'LSM2'	mRNA	691	573	-0.281538	0.000537	0.00295055
'ARL6IP1'	mRNA	10325	8561	-0.281678	6.86e-41	1.06e-38
'CDH3'	mRNA	2563	2125	-0.281758	2.53e-11	5.46e-10
'HS1BP3'	mRNA	591	490	-0.281764	0.00135676	0.00655101
'PPDPF'	mRNA	4066	3371	-0.281821	4.26e-17	1.65e-15
'TMEM205'	mRNA	795	659	-0.282064	0.0002	0.00123662
'RPS2'	mRNA	60436	50093	-0.282187	1.08e-231	2.03e-228
'SHKBP1'	mRNA	1265	1048	-0.282886	2.54e-06	2.48e-05
'CKAP2L'	mRNA	879	728	-0.283312	8.58e-05	0.000587
'SELENON'	mRNA	2069	1713	-0.283796	1.58e-09	2.7e-08
'PTMS'	mRNA	2283	1890	-0.283932	2.25e-10	4.29e-09
'TBC1D24'	mRNA	572	473.37	-0.284435	0.00147186	0.00700807
'RUVBL2'	mRNA	1559	1290	-0.284638	1.49e-07	1.87e-06
'TSPO'	mRNA	811	671	-0.284777	0.00015	0.000964
'AKR1A1'	mRNA	1193	987	-0.28486	4.24e-06	3.93e-05
'DDX11'	mRNA	1262	1044	-0.284978	2.22e-06	2.2e-05
'AURKA'	mRNA	1283	1061	-0.285484	1.76e-06	1.79e-05
'ATP2B4'	mRNA	979	809	-0.286557	2.79e-05	0.000216
'RPL18A'	mRNA	13120	10841	-0.286658	3.57e-53	8.56e-51
'NEMP1'	mRNA	1318	1089	-0.286734	1.15e-06	1.2e-05
'PAIP2B'	mRNA	644	532	-0.287022	0.000665	0.00355005
'BCKDHA'	mRNA	556	459	-0.287978	0.00151135	0.00716892
'FKBP5'	mRNA	761	628	-0.28852	0.000201	0.00124139
'PRAG1'	mRNA	3140	2590	-0.2892	3.73e-14	1.1e-12
'PBK'	mRNA	1181	974	-0.289403	3.39e-06	3.23e-05
'COTL1'	mRNA	2046	1687	-0.289734	9.28e-10	1.63e-08
'TTC7A'	mRNA	1487	1226	-0.289833	1.79e-07	2.21e-06
'MPI'	mRNA	655	540	-0.289923	0.000529	0.00291388
'CDK2'	mRNA	875	721	-0.290672	5.94e-05	0.000423
'CISD3'	mRNA	543.89	448.14	-0.290753	0.00154304	0.00730777
'TRAF5'	mRNA	721	594	-0.290924	0.000264	0.00158004
'CDKN1A'	mRNA	1688	1390	-0.291618	2.22e-08	3.22e-07
'TPX2'	mRNA	4173	3436	-0.291743	1.37e-18	6.03e-17
'TPRN'	mRNA	831	684	-0.29224	8.39e-05	0.000575
'RPL8'	mRNA	17403	14323	-0.29239	1.46e-72	5.37e-70
'RPL13'	mRNA	14448	11889	-0.29263	1.23e-60	3.64e-58
'POLR2J'	mRNA	1032.12	849.25	-0.292737	1.13e-05	9.63e-05
'ATG2A'	mRNA	615	506	-0.292837	0.000699	0.00370543
'POFUT2'	mRNA	722	594	-0.292924	0.000239	0.00144451
'ARL2'	mRNA	1094	900	-0.293004	6.07e-06	5.44e-05
'SERPINB5'	mRNA	609	501	-0.293019	0.000737	0.00388425
'SEMA3B'	mRNA	1392	1145	-0.293199	3.29e-07	3.83e-06
'GRK6'	mRNA	844	694	-0.293695	6.82e-05	0.000478
'LMF2'	mRNA	892	733	-0.294618	4.02e-05	0.000297
'STK11'	mRNA	931	765	-0.294709	2.71e-05	0.000211
'TMEM54'	mRNA	1503	1235	-0.294722	9.71e-08	1.26e-06
'NAGLU'	mRNA	661	543	-0.295086	0.0004	0.00226703
'MIS18BP1'	mRNA	728	598	-0.295181	0.000202	0.00124743
'NDUFV1'	mRNA	1449	1190	-0.295484	1.54e-07	1.92e-06
'SEPT10'	mRNA	4283	3517	-0.295664	1.73e-19	8.08e-18
'TP53I11'	mRNA	926	760	-0.296401	2.58e-05	0.000202
'MICAL1'	mRNA	602	494	-0.29664	0.000685	0.00364209
'TIMELESS'	mRNA	1052	863	-0.29709	6.96e-06	6.18e-05
'ADGRL1'	mRNA	1152	945	-0.297142	2.55e-06	2.49e-05
'RNF181'	mRNA	817	670	-0.297563	7.27e-05	0.000507
'DPM2'	mRNA	560	459	-0.29832	0.000994	0.00499601
'GOLGA2'	mRNA	1867	1529	-0.299521	1.59e-09	2.71e-08
'ITGA5'	mRNA	2430	1990	-0.299576	5.74e-12	1.35e-10
'GPSM2'	mRNA	3253.33	2663.15	-0.300171	1.43e-15	4.72e-14
'LAPTM4B'	mRNA	1261	1032	-0.300513	6.53e-07	7.16e-06
'TSEN34'	mRNA	1007	824	-0.300735	8.63e-06	7.52e-05
'SNRPD2'	mRNA	1391	1138	-0.30101	1.66e-07	2.06e-06
'MAP2K3'	mRNA	775	634	-0.301101	9.33e-05	0.000631
'UNC93B1'	mRNA	654	535	-0.30114	0.000331	0.00192209
'GDPD5'	mRNA	780	638	-0.301305	8.77e-05	0.000597
'KLK7'	mRNA	538	440	-0.30149	0.00111608	0.00550523
'NDUFA13'	mRNA	1034	845	-0.302601	5.77e-06	5.19e-05
'CTSD'	mRNA	19792	16172	-0.302807	8.55e-88	4.16e-85
'GPATCH11'	mRNA	846	691	-0.30336	3.93e-05	0.000292
'ILVBL'	mRNA	1041	850	-0.303823	4.94e-06	4.52e-05
'RPL18'	mRNA	14971	12224	-0.303842	2.86e-67	9.19e-65
'CYTH1'	mRNA	691	564	-0.304378	0.000193	0.00120217
'INSIG1'	mRNA	1556	1270	-0.304401	2.22e-08	3.22e-07
'AKIRIN2'	mRNA	966	788	-0.305215	9.92e-06	8.55e-05
'MRPS34'	mRNA	819	668	-0.305403	4.68e-05	0.000342
'GCNT1'	mRNA	710	579	-0.305643	0.000149	0.000958
'P4HA1'	mRNA	2758	2249	-0.305727	7.51e-14	2.14e-12
'ARHGEF10L'	mRNA	666	543	-0.305958	0.000236	0.00142921
'RIMS3'	mRNA	1033	842	-0.306336	4.53e-06	4.18e-05
'ARHGDIA'	mRNA	3194	2603	-0.306577	7.06e-16	2.41e-14
'WDR34'	mRNA	1057	861	-0.307278	3.29e-06	3.14e-05
'FAAP20'	mRNA	618.69	503.93	-0.307381	0.000371	0.00212243
'HSPA1B'	mRNA	5904.06	4807.31	-0.307865	3.21e-28	2.52e-26
'ADAM15'	mRNA	3682	2998	-0.307877	3.35e-18	1.43e-16
'FASN'	mRNA	6742	5487	-0.308547	4.08e-32	4.04e-30
'HMG20B'	mRNA	1803	1467	-0.308918	1.02e-09	1.78e-08
'TMC6'	mRNA	2380.89	1937	-0.309065	2.21e-12	5.45e-11
'HPRT1'	mRNA	1212	986	-0.309118	5.46e-07	6.05e-06
'TC2N'	mRNA	1072	872	-0.309293	2.43e-06	2.4e-05
'VARS'	mRNA	2399	1951	-0.309607	1.68e-12	4.2e-11
'KATNB1'	mRNA	508	413	-0.310074	0.00114332	0.00561939
'TMEM8B'	mRNA	835	678.84	-0.310092	3.04e-05	0.000233
'HDAC3'	mRNA	909	739	-0.310094	1.35e-05	0.000113
'SCARB1'	mRNA	1641	1334	-0.310204	4.96e-09	7.84e-08
'PRR5L'	mRNA	470	382	-0.310476	0.00173345	0.00808016
'RHOC'	mRNA	3763.48	3057.77	-0.310975	6.78e-19	3.05e-17
'RAC2'	mRNA	1109	901	-0.311048	1.43e-06	1.48e-05
'ERN2'	mRNA	660	536	-0.311621	0.000195	0.0012115
'F2R'	mRNA	633	514	-0.311825	0.000262	0.00156879
'CRYL1'	mRNA	484	393	-0.311865	0.00141176	0.00676676
'AURKAIP1'	mRNA	1085	881	-0.311869	1.76e-06	1.79e-05
'OTUD3'	mRNA	670	544	-0.311942	0.000172	0.00108636
'NBEAL1'	mRNA	1075	872.48	-0.31253	1.87e-06	1.89e-05
'FDFT1'	mRNA	6082	4933	-0.313468	5.71e-30	5.12e-28
'TNFAIP8'	mRNA	481	390	-0.313951	0.00136266	0.00657739
'SPPL2B'	mRNA	1432	1161	-0.314051	3.25e-08	4.58e-07
'CRB3'	mRNA	803	651	-0.31413	3.47e-05	0.000262
'NOL3'	mRNA	839	680	-0.314524	2.27e-05	0.00018
'MYH14'	mRNA	3009	2438	-0.314974	9.36e-16	3.13e-14
'NDUFS8'	mRNA	1301	1054	-0.315134	1.25e-07	1.59e-06
'NUBP2'	mRNA	437	354	-0.315272	0.00217962	0.00985827
'RTN4R'	mRNA	458	371	-0.315316	0.00170226	0.00795445
'KIFC3'	mRNA	1016	823	-0.315324	2.96e-06	2.86e-05
'FKBP8'	mRNA	3067	2482	-0.316713	3.51e-16	1.24e-14
'CAMK2N1'	mRNA	2096	1696	-0.31689	1.54e-11	3.4e-10
'DEPDC1B'	mRNA	592	479	-0.316959	0.000337	0.00195193
'MMRN2'	mRNA	471	381	-0.317324	0.00136876	0.00660052
'KREMEN1'	mRNA	4379	3542.24	-0.317327	1.64e-22	9.51e-21
'ANLN'	mRNA	2595	2098	-0.318108	5e-14	1.45e-12
'UQCR11'	mRNA	1101	890	-0.318325	9.16e-07	9.84e-06
'METTL26'	mRNA	683	552	-0.318605	0.000109	0.000725
'PAFAH1B3'	mRNA	593.61	479.71	-0.318741	0.000307	0.00180537
'SELENOW'	mRNA	599	484	-0.318937	0.000286	0.001699
'PRRG1'	mRNA	682	551	-0.319107	0.000108	0.000718
'UVSSA'	mRNA	640	517	-0.319295	0.000174	0.00109989
'HID1'	mRNA	1227	991	-0.319566	1.98e-07	2.42e-06
'SLIRP'	mRNA	686	554	-0.31971	9.99e-05	0.000672
'BCL2L12'	mRNA	893.87	721.61	-0.320233	8.66e-06	7.54e-05
'ATP1A3'	mRNA	591	477	-0.320557	0.000294	0.0017403
'HDAC6'	mRNA	855	690	-0.320716	1.32e-05	0.00011
'GADD45GIP1'	mRNA	481	388	-0.321368	0.00106075	0.00528067
'RAB1B'	mRNA	2237	1804	-0.321754	1.56e-12	3.94e-11
'CHCHD2'	mRNA	3501	2823	-0.321926	8.92e-19	3.97e-17
'PRPF40B'	mRNA	538.45	434.08	-0.322239	0.000515	0.00284408
'MGLL'	mRNA	638	514	-0.323176	0.00015	0.000966
'LLGL2'	mRNA	2809	2263	-0.323208	1.79e-15	5.85e-14
'MRPL23'	mRNA	1131.8	911.79	-0.323233	4.43e-07	5.04e-06
'SAPCD2'	mRNA	2615	2106	-0.323693	1.52e-14	4.57e-13
'ELOB'	mRNA	1616	1301	-0.324194	1.44e-09	2.47e-08
'ASPM'	mRNA	1995	1606	-0.324305	1.75e-11	3.86e-10
'SOX12'	mRNA	882	710	-0.324347	7.74e-06	6.83e-05
'BRI3'	mRNA	1189.03	957.03	-0.324537	2.04e-07	2.5e-06
'LSS'	mRNA	860	692	-0.324952	9.7e-06	8.38e-05
'RNF43'	mRNA	5703	4588	-0.325243	4.03e-30	3.69e-28
'PCSK7'	mRNA	1245.07	1001.57	-0.325351	9.87e-08	1.28e-06
'EID1'	mRNA	1764	1419	-0.325364	2.25e-10	4.29e-09
'GPI'	mRNA	9639.98	7752.19	-0.325814	6.78e-50	1.5e-47
'ARSA'	mRNA	628.02	505	-0.325915	0.00015	0.000965
'PPP1R3B'	mRNA	638.99	513.55	-0.326676	0.000127	0.000831
'IMPA1'	mRNA	407	327	-0.327126	0.0021954	0.00992073
'SDC4'	mRNA	3771	3029	-0.327493	1.03e-20	5.36e-19
'MAGEF1'	mRNA	742	596	-0.327495	3.48e-05	0.000262
'MAFK'	mRNA	667.46	535.69	-0.328671	8.17e-05	0.000562
'HAUS4'	mRNA	633	508	-0.328765	0.000124	0.000816
'WHRN'	mRNA	582	467	-0.328984	0.000232	0.0014083
'CALM3'	mRNA	6055.66	4858.12	-0.329274	1.37e-32	1.41e-30
'TMEM65'	mRNA	571	458	-0.329531	0.00026	0.00155817
'BUB1B'	mRNA	1369	1098	-0.329632	1.54e-08	2.28e-07
'PCDH1'	mRNA	1747	1401	-0.32981	1.61e-10	3.13e-09
'CAPG'	mRNA	559	448	-0.330737	0.000287	0.00170278
'ACD'	mRNA	438	351	-0.330848	0.00132272	0.00640305
'ANKRD13D'	mRNA	458	367	-0.330955	0.00102161	0.00511961
'DRAP1'	mRNA	941	754	-0.331018	2.49e-06	2.44e-05
'NTPCR'	mRNA	452	362	-0.331721	0.00107535	0.00534273
'RAD54B'	mRNA	438.64	351.29	-0.331763	0.00127421	0.00619407
'CCNB2'	mRNA	2204	1765	-0.331844	5.06e-13	1.32e-11
'HDGFL2'	mRNA	973	779	-0.332204	1.55e-06	1.59e-05
'IER5L'	mRNA	406	325	-0.332428	0.00190025	0.00874951
'HK2'	mRNA	1501	1201	-0.333076	2.2e-09	3.66e-08
'TUBB'	mRNA	18599	14881	-0.333141	1.44e-98	9.08e-96
'INPP5F'	mRNA	540.18	432.18	-0.333196	0.000331	0.00192147
'PHLDB1'	mRNA	1220	976	-0.333316	6.78e-08	9.01e-07
'WDR18'	mRNA	445	356	-0.333316	0.00111682	0.00550707
'DALRD3'	mRNA	456.46	365.06	-0.333743	0.00095	0.00482044
'SLC25A10'	mRNA	784	626	-0.336079	1.3e-05	0.000109
'NEDD9'	mRNA	892	712	-0.336554	3.21e-06	3.07e-05
'TSPAN4'	mRNA	535	427	-0.336691	0.000309	0.0018123
'TNFAIP1'	mRNA	1934.6	1543.87	-0.336872	6.68e-12	1.54e-10
'STXBP1'	mRNA	1346	1074	-0.337072	1.01e-08	1.53e-07
'NDUFA7'	mRNA	598	477	-0.337544	0.000132	0.000858
'MPP7'	mRNA	1097	875	-0.337596	2.23e-07	2.7e-06
'MPG'	mRNA	1037	827	-0.337844	4.67e-07	5.27e-06
'SERTAD3'	mRNA	390	311	-0.337947	0.00199373	0.00911591
'RANBP1'	mRNA	1487.59	1186	-0.338261	1.52e-09	2.59e-08
'PFKP'	mRNA	2763	2202.08	-0.338756	1.63e-16	5.97e-15
'CORO7'	mRNA	667.63	532.06	-0.338848	5.02e-05	0.000364
'CLDN3'	mRNA	497	396	-0.339133	0.000463	0.00258878
'TJP3'	mRNA	1481	1180	-0.339173	1.5e-09	2.56e-08
'AHDC1'	mRNA	649	517	-0.339442	6.22e-05	0.000441
'TBL3'	mRNA	529	421	-0.340835	0.000284	0.00168841
'GAS2L3'	mRNA	1090	867	-0.341612	1.78e-07	2.2e-06
'ACADVL'	mRNA	6843	5443	-0.341615	4.12e-39	6.16e-37
'PRSS8'	mRNA	2315	1841	-0.34191	2.64e-14	7.86e-13
'RHOB'	mRNA	4041	3213	-0.342179	7.61e-24	4.76e-22
'C20orf27'	mRNA	561	446	-0.342345	0.000175	0.00110174
'ENO1'	mRNA	24172	19215	-0.342492	2.85e-134	2.27e-131
'ACTR1B'	mRNA	785	624	-0.342534	8.93e-06	7.76e-05
'MALL'	mRNA	1655	1315	-0.343156	1.04e-10	2.08e-09
'STK3'	mRNA	958	761	-0.343517	8.66e-07	9.33e-06
'MT1X'	mRNA	1891	1502	-0.343652	4.68e-12	1.11e-10
'ERRFI1'	mRNA	6207	4929	-0.343989	4.44e-36	5.35e-34
'NTMT1'	mRNA	458.02	363.69	-0.344089	0.000656	0.00350744
'LTBP3'	mRNA	398	316	-0.344232	0.00148645	0.00706861
'SNRPA'	mRNA	1480	1174.96	-0.344373	8.81e-10	1.56e-08
'MRPS18A'	mRNA	795	631	-0.344703	6.91e-06	6.14e-05
'ST3GAL4'	mRNA	504	400	-0.344811	0.000342	0.00197852
'MDC1'	mRNA	1433	1137	-0.345194	1.49e-09	2.56e-08
'HAGH'	mRNA	411	326	-0.345654	0.00118971	0.0058284
'TINAGL1'	mRNA	2581	2047	-0.345807	4.42e-16	1.55e-14
'EGR1'	mRNA	3881	3078	-0.345823	2.15e-23	1.3e-21
'FANCG'	mRNA	565	448	-0.34614	0.000142	0.000919
'IER2'	mRNA	2131	1689	-0.346749	1.33e-13	3.67e-12
'FAM162A'	mRNA	967	766	-0.347559	5.8e-07	6.42e-06
'PGP'	mRNA	582	461	-0.34764	0.000105	0.000705
'UACA'	mRNA	1539	1219	-0.347683	2.84e-10	5.34e-09
'SF3A2'	mRNA	705	558	-0.348746	1.86e-05	0.00015
'HSD17B7'	mRNA	609	482	-0.348797	6.91e-05	0.000484
'MTCL1'	mRNA	666	527	-0.349107	3.12e-05	0.000239
'CKS1B'	mRNA	1490	1178	-0.350361	4.09e-10	7.55e-09
'RNF39'	mRNA	425	336	-0.350389	0.000842	0.00434985
'PLEKHH3'	mRNA	530	419	-0.35043	0.000193	0.00119832
'NDUFB7'	mRNA	845	668	-0.350491	2.49e-06	2.44e-05
'SLC25A1'	mRNA	2081	1645	-0.350577	1.45e-13	3.98e-12
'PEAK1'	mRNA	630	498	-0.350594	4.76e-05	0.000348
'MZT1'	mRNA	668	528	-0.350698	2.8e-05	0.000217
'TGFBI'	mRNA	9269	7324	-0.35117	4.73e-55	1.17e-52
'WDR62'	mRNA	505	399	-0.351282	0.000264	0.00158018
'RNF26'	mRNA	1944	1535	-0.352177	7.25e-13	1.85e-11
'KCTD11'	mRNA	750.54	592.54	-0.352404	8.18e-06	7.15e-05
'C4orf48'	mRNA	399	315	-0.352425	0.00114434	0.00562255
'MAP3K3'	mRNA	373.6	294.88	-0.352754	0.00163305	0.00766664
'RPS15'	mRNA	9689	7643	-0.353597	3.44e-58	9.27e-56
'MZT2B'	mRNA	1021.31	805.32	-0.354175	1.71e-07	2.12e-06
'C12orf57'	mRNA	1215	958	-0.354247	1.18e-08	1.77e-07
'PLCXD1'	mRNA	746	588	-0.354747	7.65e-06	6.75e-05
'LYST'	mRNA	547	431	-0.355241	0.000125	0.000817
'VPS51'	mRNA	971	765	-0.355399	3.15e-07	3.7e-06
'VKORC1'	mRNA	593	467	-0.355997	6.26e-05	0.000443
'KCTD17'	mRNA	634	499	-0.356831	3.36e-05	0.000254
'DBF4B'	mRNA	602.53	474.23	-0.356834	5.26e-05	0.00038
'MED15'	mRNA	1460	1149	-0.356977	3.03e-10	5.68e-09
'SPAG5'	mRNA	1464	1152	-0.357163	2.81e-10	5.29e-09
'ASIC1'	mRNA	561	441	-0.35861	8.85e-05	0.000601
'HMGB2'	mRNA	3753	2950	-0.358717	3.57e-24	2.27e-22
'DLGAP5'	mRNA	1444	1135	-0.358766	3.14e-10	5.85e-09
'FDPS'	mRNA	2610	2050	-0.359814	2.21e-17	8.92e-16
'MFSD10'	mRNA	1291	1014	-0.359819	2.44e-09	4.04e-08
'DPP7'	mRNA	1239	973	-0.360052	4.98e-09	7.87e-08
'PANK4'	mRNA	447	351	-0.360192	0.000442	0.00248058
'FUT3'	mRNA	539.97	423.87	-0.360645	0.00011	0.000734
'NAA38'	mRNA	546.66	429.1	-0.360718	9.99e-05	0.000672
'PLK1'	mRNA	1855	1456	-0.360797	7.54e-13	1.92e-11
'CYB5R3'	mRNA	2881.21	2261.35	-0.360878	4e-19	1.82e-17
'HEG1'	mRNA	367	288	-0.361099	0.0014167	0.00678183
'FANCA'	mRNA	493.85	387.52	-0.36119	0.000213	0.0013098
'PAQR5'	mRNA	589	462	-0.361763	5.13e-05	0.000371
'PIAS3'	mRNA	1290.57	1012.13	-0.362002	1.99e-09	3.34e-08
'ANXA1'	mRNA	5715	4480	-0.362643	1.19e-36	1.49e-34
'EFHD2'	mRNA	4205	3296	-0.362777	1.99e-27	1.51e-25
'CCNA2'	mRNA	2255.98	1767.97	-0.363048	1.83e-15	5.93e-14
'KCNS3'	mRNA	573	449	-0.363207	6.09e-05	0.000432
'PGGHG'	mRNA	3031	2375	-0.363254	2.89e-20	1.42e-18
'PKMYT1'	mRNA	354.61	277.82	-0.363471	0.0015984	0.00752975
'BMF'	mRNA	383	300	-0.36377	0.0010284	0.00514335
'ODF2'	mRNA	1456	1140	-0.364364	1.45e-10	2.83e-09
'AKAP2'	mRNA	760	595	-0.364498	3.61e-06	3.42e-05
'KIF22'	mRNA	925	724	-0.364851	3.12e-07	3.67e-06
'PCCA'	mRNA	2411.87	1887.77	-0.364857	1.44e-16	5.35e-15
'LIG1'	mRNA	618	483	-0.366971	2.62e-05	0.000205
'PGM2L1'	mRNA	1005.99	786	-0.367403	7.88e-08	1.03e-06
'NUP37'	mRNA	835	652	-0.368292	9.42e-07	1.01e-05
'GRHL1'	mRNA	365	285	-0.368322	0.00118644	0.00581425
'GSTM3'	mRNA	2171.44	1695	-0.368755	2.43e-15	7.85e-14
'GPX4'	mRNA	4409	3441	-0.369011	1.48e-29	1.27e-27
'MPST'	mRNA	1102	860	-0.369103	1.65e-08	2.45e-07
'IGFL2'	mRNA	591	461	-0.369779	3.46e-05	0.000261
'RNASEH2C'	mRNA	851.04	663.79	-0.369888	6.68e-07	7.32e-06
'RAP1GAP2'	mRNA	436	340	-0.370181	0.000371	0.00212222
'HELZ2'	mRNA	1221	952	-0.370417	2.5e-09	4.11e-08
'PLPPR2'	mRNA	502	391	-0.371907	0.000125	0.000817
'TMSB4X'	mRNA	5360	4174	-0.37219	4.08e-36	4.96e-34
'STN1'	mRNA	442	344	-0.373026	0.000306	0.00179741
'HACE1'	mRNA	320	249	-0.373314	0.00211091	0.00958775
'BLVRA'	mRNA	712	554	-0.373379	4.51e-06	4.16e-05
'SDF2L1'	mRNA	455	354	-0.373505	0.000245	0.00147913
'CDCA4'	mRNA	473	368	-0.373522	0.000184	0.00115702
'MVK'	mRNA	324	252	-0.373958	0.00194626	0.00892324
'POLR3GL'	mRNA	436	339	-0.374431	0.00032	0.00187043
'EHBP1L1'	mRNA	1275	991	-0.374928	7.22e-10	1.29e-08
'TACC3'	mRNA	1746	1357	-0.375021	5.52e-13	1.43e-11
'RAD9A'	mRNA	590.95	459.2	-0.375301	2.69e-05	0.00021
'CEP131'	mRNA	394	306	-0.376052	0.000594	0.00321363
'STPG1'	mRNA	313	243	-0.376594	0.0021743	0.00983719
'ATP5MC1'	mRNA	751	583	-0.376705	2.04e-06	2.04e-05
'ABHD11'	mRNA	737	572	-0.377037	2.49e-06	2.44e-05
'PAG1'	mRNA	844	655	-0.377136	4.65e-07	5.25e-06
'SH3BGRL3'	mRNA	3196	2480	-0.377315	9.86e-23	5.74e-21
'ST3GAL1'	mRNA	834	647	-0.377669	5.25e-07	5.85e-06
'BLVRB'	mRNA	1226	951	-0.377829	1.16e-09	2.02e-08
'IGF2'	mRNA	673	522	-0.377944	6.48e-06	5.79e-05
'NTAN1'	mRNA	493.71	382.92	-0.378009	0.000112	0.000742
'ZNF385A'	mRNA	596	462	-0.378807	2.11e-05	0.000168
'B3GAT3'	mRNA	730	565.85	-0.378865	2.5e-06	2.45e-05
'FAM234B'	mRNA	320	248	-0.37912	0.00181566	0.00841915
'SPICE1'	mRNA	465	360	-0.380622	0.000161	0.00102432
'LRP1'	mRNA	1169	905	-0.380673	2.18e-09	3.63e-08
'CYBA'	mRNA	3959	3063	-0.381578	2.51e-28	2e-26
'TMSB10'	mRNA	19794	15309	-0.382071	6.35e-135	5.32e-132
'CDON'	mRNA	569	440	-0.382313	2.77e-05	0.000215
'YIF1B'	mRNA	648	501	-0.382571	7.61e-06	6.73e-05
'KIF24'	mRNA	321.84	248.71	-0.383267	0.00157913	0.00745292
'STMN1'	mRNA	3304	2553	-0.383408	4.14e-24	2.61e-22
'PTGES2'	mRNA	774	598	-0.383576	9.4e-07	1.01e-05
'WSB1'	mRNA	1547	1195	-0.38385	3.99e-12	9.58e-11
'RASSF7'	mRNA	1277	986	-0.384487	2.74e-10	5.16e-09
'NPIPB11'	mRNA	394.61	304.6	-0.384899	0.000444	0.00248752
'FOXRED1'	mRNA	521	402	-0.385476	5.3e-05	0.000382
'HJURP'	mRNA	1733	1337	-0.38566	1.64e-13	4.46e-12
'AKNA'	mRNA	341	263	-0.386097	0.00105722	0.00526656
'PMM1'	mRNA	397	306	-0.386995	0.000398	0.0022587
'COX8A'	mRNA	2253	1736	-0.387468	3.01e-17	1.2e-15
'APEH'	mRNA	2273	1750	-0.388631	1.78e-17	7.23e-16
'MTSS1'	mRNA	295	227	-0.38941	0.00213821	0.00969426
'SLCO4A1'	mRNA	1621	1247	-0.38981	5.83e-13	1.5e-11
'SMIM29'	mRNA	312	240	-0.389899	0.00157089	0.00741871
'DEPDC1'	mRNA	1386	1066	-0.390108	2.62e-11	5.66e-10
'GALNT18'	mRNA	399.21	307.02	-0.390203	0.000346	0.00199649
'IFITM2'	mRNA	3930.24	3021.81	-0.390592	2.6e-29	2.19e-27
'KIF18B'	mRNA	747.96	575	-0.390787	9.34e-07	1e-05
'RPL28'	mRNA	12297	9452	-0.391003	3.65e-88	1.84e-85
'IRF7'	mRNA	406	312	-0.391321	0.000296	0.0017498
'DUSP5'	mRNA	1834	1409	-0.39171	1.38e-14	4.18e-13
'CLIP2'	mRNA	1159	890	-0.392391	8.82e-10	1.56e-08
'NAPRT'	mRNA	1611	1237	-0.392499	4.89e-13	1.27e-11
'NCAPD2'	mRNA	5532	4247	-0.392745	5.74e-41	8.92e-39
'NRP2'	mRNA	443	340	-0.39316	0.000147	0.000948
'SEC22B2'	pseudo	317.82	243.92	-0.39319	0.00130128	0.00630938
'IGSF8'	mRNA	1190	913	-0.393663	4.68e-10	8.57e-09
'SNRPA1'	mRNA	786	603	-0.393759	4.11e-07	4.7e-06
'ASMTL'	mRNA	875	671	-0.394358	8.77e-08	1.14e-06
'EFNA4'	mRNA	343	263	-0.394534	0.000804	0.00418082
'CDC25B'	mRNA	3437	2635	-0.394735	2.55e-26	1.85e-24
'HSPB1'	mRNA	5862	4494	-0.394781	1.04e-43	1.78e-41
'CDR2'	mRNA	578	443	-0.395151	1.32e-05	0.00011
'VAV2'	mRNA	458	351	-0.395264	0.000105	0.000702
'GEM'	mRNA	492	377	-0.395482	5.75e-05	0.000412
'IDH3G'	mRNA	675	517	-0.396111	2.37e-06	2.34e-05
'PITPNM1'	mRNA	875	670	-0.39651	7.54e-08	9.94e-07
'PIN1'	mRNA	755	578	-0.396795	5.77e-07	6.39e-06
'PIM3'	mRNA	776	594	-0.396981	3.98e-07	4.59e-06
'TOP2A'	mRNA	10100	7730	-0.397203	7.54e-75	2.99e-72
'DNASE1'	mRNA	437.14	334.33	-0.39821	0.000136	0.000881
'PLEKHG6'	mRNA	938	717	-0.399003	2.14e-08	3.11e-07
'IGFBP2'	mRNA	2453	1875	-0.399044	1.33e-19	6.26e-18
'MRPL2'	mRNA	394.17	301.23	-0.39934	0.00028	0.00166412
'PRR13'	mRNA	877	670	-0.399804	5.78e-08	7.75e-07
'DHFR'	mRNA	2440.36	1864.3	-0.399848	1.41e-19	6.62e-18
'NUF2'	mRNA	538	411	-0.399856	2.14e-05	0.000171
'DHRS1'	mRNA	415	317	-0.400016	0.000188	0.00117821
'CD151'	mRNA	3785	2891	-0.400112	1.64e-29	1.4e-27
'KRT80'	mRNA	2578	1969	-0.400177	1.27e-20	6.54e-19
'VILL'	mRNA	753	575	-0.400476	4.77e-07	5.38e-06
'WNT7B'	mRNA	328.74	251	-0.400647	0.000874	0.00449219
'MIEN1'	mRNA	672	513	-0.40089	1.92e-06	1.94e-05
'SRGAP2B'	mRNA	395.54	301.79	-0.401666	0.000253	0.00152308
'PTMA'	mRNA	21403.7	16328.4	-0.401865	6.19e-160	6.67e-157
'RMI2'	mRNA	434	331	-0.402252	0.000124	0.000813
'DHTKD1'	mRNA	653	498	-0.402325	2.49e-06	2.44e-05
'GCHFR'	mRNA	761.95	580.95	-0.40267	3.57e-07	4.14e-06
'SSH3'	mRNA	471	359	-0.403131	6.16e-05	0.000437
'PDLIM7'	mRNA	752	573	-0.403585	4.02e-07	4.61e-06
'MGMT'	mRNA	378	288	-0.403705	0.000325	0.00189506
'TRIP13'	mRNA	651	496	-0.403705	2.4e-06	2.37e-05
'VAMP4'	mRNA	298	227	-0.404008	0.00140562	0.00674378
'MRPL41'	mRNA	940	716	-0.404089	1.4e-08	2.09e-07
'ZFP36'	mRNA	1744	1328	-0.404533	1.03e-14	3.18e-13
'THRA'	mRNA	617.4	469.97	-0.405025	4.08e-06	3.8e-05
'LRCH4'	mRNA	1427	1086	-0.405349	2.38e-12	5.85e-11
'PLIN3'	mRNA	1949	1482	-0.406576	2.11e-16	7.65e-15
'ACY1'	mRNA	365	277.54	-0.406589	0.000378	0.00215881
'LMCD1'	mRNA	342	260	-0.406872	0.000574	0.00312026
'CD320'	mRNA	613	466	-0.406945	4e-06	3.74e-05
'SUCLG2'	mRNA	663	504	-0.406973	1.62e-06	1.66e-05
'STARD4'	mRNA	1340.91	1018.81	-0.407715	8.36e-12	1.9e-10
'SCLT1'	mRNA	511.52	388.63	-0.407781	2.44e-05	0.000192
'MICA'	mRNA	645	490	-0.407905	2.13e-06	2.12e-05
'ACSF2'	mRNA	599	455	-0.408077	4.88e-06	4.47e-05
'EPS8L1'	mRNA	345	262	-0.408417	0.000519	0.00286219
'TRAPPC5'	mRNA	606	460	-0.409072	4.08e-06	3.8e-05
'CDCA8'	mRNA	1232	935	-0.409352	4.92e-11	1.03e-09
'CCDC71L'	mRNA	369	280	-0.409582	0.000319	0.00186635
'ZC3H3'	mRNA	443	336	-0.410233	7.83e-05	0.000541
'ALAD'	mRNA	625	474	-0.410357	2.7e-06	2.63e-05
'FIS1'	mRNA	716	543	-0.410395	5.09e-07	5.68e-06
'GDA'	mRNA	3858	2925	-0.410804	1.79e-31	1.71e-29
'NCAPH'	mRNA	822	623	-0.411294	6.94e-08	9.19e-07
'ECI1'	mRNA	512	388	-0.411475	2.06e-05	0.000165
'BIRC5'	mRNA	1489	1128	-0.411964	3.61e-13	9.53e-12
'RACGAP1'	mRNA	1858	1406	-0.413542	3.67e-16	1.29e-14
[truncated: 632 more rows]
