# Supplementary material for: Solobacterium moorei promotes tumor progression via the Integrin α2/β1-PI3K-AKT-mTOR-C-myc signaling pathway in colorectal cancer
Source: Int J Biol Sci. 2025 Jan 27;21(4):1497–512. doi: 10.7150/ijbs.102742 (PMC11844286; doi:10.7150/ijbs.102742)
Supplement: Supplementary file 3 — Supplementary table 6. [file ijbsv21p1497s3.xlsx]

## Sheet: Sheet1
Table S6. Gene expression levels in HT-29 cells co-cultured with S. moorei
Gene Symbol	Type	HT-29 Read Count	S. moorei-HT-29 Read Count	log2 (S. moorei-HT-29 / HT-29)	Pvalue( S. moorei-HT-29 / HT-29)	Qvalue (S. moorei-HT-29 / HT-29)
'CXCL2'	mRNA	29	59	1.02598	0.00121997	0.00998487
'GAB2'	mRNA	476	381	-0.319852	0.00121567	0.00996043
'MACROD2'	mRNA	42	77	0.875788	0.00120786	0.00990716
'NPTXR'	mRNA	692	817	0.240883	0.00120585	0.00989608
'NPIPB11'	mRNA	350.75	269.91	-0.376646	0.00120291	0.00987731
'TMEM39A'	mRNA	649	537	-0.271978	0.00119963	0.00985573
'CMC2'	mRNA	428.45	338.48	-0.338738	0.00119553	0.00982743
'ARMT1'	mRNA	887	755	-0.231139	0.00119163	0.00980603
'ZNF593'	mRNA	188	256	0.44673	0.00118244	0.00973565
'ZNF213'	mRNA	267	347	0.379415	0.00117684	0.00969483
'POLA1'	mRNA	473	378	-0.322135	0.00116749	0.00962832
'SLC29A4'	mRNA	246	179	-0.45738	0.00116459	0.00960962
'GRB7'	mRNA	409	321	-0.348209	0.00115925	0.00957602
'SNRNP48'	mRNA	645	533	-0.273845	0.0011537	0.00953533
'ZNF891'	mRNA	88	50	-0.814257	0.00115245	0.00953028
'STS'	mRNA	273	354	0.376167	0.0011509	0.00952263
'SRF'	mRNA	831	968	0.221477	0.00114986	0.00952449
'FAM120C'	mRNA	117	172	0.557219	0.00114245	0.00947348
'IFITM10'	mRNA	474	579	0.289995	0.00114077	0.00946474
'POLR3E'	mRNA	855	994	0.21864	0.00113871	0.00945276
'DDX49'	mRNA	427	527	0.304886	0.00113504	0.0094275
'HSPA12A'	mRNA	911.07	776.66	-0.22896	0.00113463	0.00942924
'MYO15B'	mRNA	302	227	-0.410538	0.00113021	0.00939773
'FAM72D'	mRNA	244.84	177.84	-0.459941	0.00112819	0.00938603
'USP36'	mRNA	827	964	0.222465	0.00112116	0.00933274
'KDM2B'	mRNA	444	546	0.29966	0.00111789	0.0093106
'LOC110384692'	mRNA	14.84	38.16	1.36389	0.00111021	0.00925688
'POLR1C'	mRNA	414	513	0.310647	0.00108077	0.00901633
'SLC50A1'	mRNA	977	837	-0.221812	0.00107789	0.00899727
'PPFIA3'	mRNA	217	154	-0.493446	0.00107547	0.00898705
'SLC5A6'	mRNA	723.67	852.84	0.238262	0.00106321	0.00889443
'NAGPA'	mRNA	202	273	0.435864	0.00106136	0.00888379
'LOC102724488'	mRNA	163.4	109.37	-0.577872	0.00105745	0.00885604
'CHST13'	mRNA	7	25	1.83782	0.00105206	0.00881576
'LFNG'	mRNA	91	52	-0.806036	0.00105055	0.00880793
'CORO2B'	mRNA	73	118	0.694137	0.00104687	0.00878197
'PABPC1L'	mRNA	275	357	0.377811	0.00104599	0.00877943
'DCBLD2'	mRNA	1041	1195	0.200359	0.001039	0.00872568
'ATOX1'	mRNA	1122	971	-0.207211	0.00103345	0.0086887
'ZBTB41'	mRNA	584	701	0.264765	0.0010287	0.00865835
'TXK'	mRNA	69	113	0.712973	0.00102445	0.00862737
'PPFIA4'	mRNA	75	40	-0.905572	0.0010204	0.00860764
'NECTIN3'	mRNA	400	498	0.317464	0.00101167	0.00854833
'MCM2'	mRNA	1205	1048	-0.200076	0.00101103	0.00855251
'STARD9'	mRNA	136	87	-0.643201	0.00100926	0.00854226
'MAP3K11'	mRNA	1007	1159	0.204136	0.00100656	0.00852895
'IGSF10'	mRNA	51	23	-1.14754	0.000996	0.00845105
'P4HTM'	mRNA	621	742	0.258145	0.000979	0.008313
'NME1-NME2'	mRNA	194.75	134.89	-0.528521	0.000974	0.00827674
'RAB9A'	mRNA	365	281	-0.376008	0.000973	0.00827649
'MARVELD2'	mRNA	397	495.03	0.319696	0.00097	0.00824814
'VPS37A'	mRNA	752.17	884.85	0.235693	0.000968	0.00824032
'TSNAX'	mRNA	1026	1180	0.203075	0.000961	0.00818386
'C7orf43'	mRNA	307	394	0.361276	0.000959	0.0081722
'CLCN2'	mRNA	292	377	0.369915	0.000958	0.008169
'RAD51'	mRNA	468	372	-0.329887	0.000957	0.00816676
'CCDC174'	mRNA	330	420	0.349242	0.000957	0.00817046
'HBEGF'	mRNA	324	245	-0.401893	0.000945	0.008076
'WNT10B'	mRNA	34	12	-1.50118	0.000944	0.00807283
'ARL16'	mRNA	269	351	0.385184	0.000935	0.00801701
'KIZ'	mRNA	1104	953	-0.210873	0.000932	0.00800567
'DCXR'	mRNA	727	858	0.240341	0.000931	0.00800085
'DMD'	mRNA	258	188	-0.45532	0.000927	0.00797305
'ATG4B'	mRNA	898	1043	0.217271	0.000923	0.00794704
'KYAT1'	mRNA	102	60	-0.764216	0.000923	0.00795146
'RFC5'	mRNA	926.81	788.85	-0.231204	0.000921	0.00793469
'TSC1'	mRNA	737	869	0.23901	0.00092	0.00793371
'ELMOD2'	mRNA	1164.05	1008.65	-0.205409	0.000919	0.00793559
'NKX2-1'	mRNA	74	39	-0.922732	0.000917	0.00792091
'DYRK1A'	mRNA	962	1112	0.210367	0.000913	0.0078952
'DHX38'	mRNA	736	868	0.239308	0.000913	0.00789835
'ZNF724'	mRNA	60	29	-1.04759	0.000913	0.00790033
'BBC3'	mRNA	156	220	0.497276	0.000909	0.0078754
'CLMN'	mRNA	322	243	-0.404786	0.000906	0.0078568
'MKNK1'	mRNA	1213.33	1054.33	-0.201327	0.000904	0.00784807
'APBB3'	mRNA	260	341	0.392579	0.000899	0.00781721
'AGBL5'	mRNA	793	930	0.231229	0.000896	0.00779399
'GRIPAP1'	mRNA	654	779	0.253651	0.000895	0.00779131
'AGFG2'	mRNA	230	164	-0.486619	0.000888	0.0077345
'FOXRED2'	mRNA	847	715	-0.2431	0.000888	0.00773721
'TAX1BP3'	mRNA	767.88	902.96	0.2351	0.000884	0.00771188
'EHHADH'	mRNA	359	275	-0.383233	0.00087	0.00760073
'GPSM1'	mRNA	258	339	0.395233	0.000864	0.00756427
'EXOSC1'	mRNA	515	627	0.285212	0.000861	0.00754118
'SLC52A2'	mRNA	836	977	0.226174	0.00086	0.00753782
'WDR5'	mRNA	1032	1188	0.204411	0.000856	0.00751297
'BICDL1'	mRNA	495	605	0.290825	0.000854	0.00750362
'APCDD1'	mRNA	981	838	-0.225984	0.000852	0.00748959
'CENPM'	mRNA	311	233	-0.415266	0.00084	0.00740005
'ITGB1BP1'	mRNA	888	752	-0.238508	0.000832	0.00734035
'CCDC92'	mRNA	336.97	429	0.349676	0.000832	0.00734239
'TC2N'	mRNA	990	846	-0.225452	0.000829	0.00731924
'GOLGA6L9'	mRNA	687.27	568.3	-0.272906	0.000826	0.00730165
'CENPJ'	mRNA	542	437	-0.309341	0.000823	0.00728225
'ZEB1'	mRNA	41	77	0.910553	0.000822	0.00727426
'MRPL42'	mRNA	812	682	-0.250389	0.000814	0.00721924
'PNO1'	mRNA	612.93	735.22	0.263772	0.000809	0.00717645
'ANKRD27'	mRNA	1094	942	-0.214495	0.000809	0.00718014
'GPATCH4'	mRNA	319	409	0.359863	0.000802	0.00712428
'HNRNPH2'	mRNA	915.39	776.8	-0.235525	0.000802	0.00712729
'UBR7'	mRNA	998	853	-0.225175	0.000801	0.00712617
'POLB'	mRNA	452	558	0.305261	0.000799	0.00711684
'ADGRB2'	mRNA	774	647	-0.257249	0.000796	0.00709061
'FAM120AOS'	mRNA	650.16	776.11	0.256785	0.000795	0.00708676
'ASAP3'	mRNA	294	218	-0.430169	0.000794	0.00708953
'SH3TC1'	mRNA	227	304	0.422698	0.000785	0.00702028
'ACSF2'	mRNA	547	441	-0.309443	0.000776	0.0069474
'SERTAD4'	mRNA	368	282	-0.382692	0.000761	0.00682351
'INKA2'	mRNA	213	288	0.436534	0.000759	0.00681093
'MYBL1'	mRNA	278	204	-0.445197	0.000759	0.00681718
'TNFRSF14'	mRNA	61	104	0.771021	0.000745	0.00669909
'DMBX1'	mRNA	72	37	-0.959153	0.000732	0.00659179
'SLC39A4'	mRNA	256	185	-0.4673	0.000728	0.00656233
'SLC16A9'	mRNA	528	643	0.2856	0.000728	0.00656153
'CYP3A7-CYP3A51P'	mRNA	11.2	0	-4.48411	0.000722	0.00652373
'DHX37'	mRNA	320	411	0.362385	0.000718	0.00649453
'COQ9'	mRNA	738	873	0.24368	0.000715	0.00647407
'SNX4'	mRNA	441	547	0.312081	0.000699	0.00633925
'ATP5MC1'	mRNA	782	653	-0.258767	0.000698	0.00633077
'LIG1'	mRNA	607	494	-0.295867	0.00069	0.00627313
'CORO2A'	mRNA	332	250	-0.407936	0.000689	0.00627094
'MTPAP'	mRNA	405	507	0.325383	0.000687	0.0062516
'CPLX2'	mRNA	70	116	0.730017	0.000682	0.00621854
'GATA2'	mRNA	247	177	-0.479443	0.000679	0.00618959
'PFKFB3'	mRNA	636	520	-0.289196	0.000676	0.00617272
'MFAP3'	mRNA	1055	1216	0.206219	0.00067	0.00611924
'NACC2'	mRNA	620	745	0.266291	0.000667	0.00610333
'EHMT1'	mRNA	1054	1215	0.2064	0.000666	0.00609351
'SUCLG2'	mRNA	614	500	-0.294992	0.000666	0.00609332
'RPH3AL'	mRNA	279	365	0.38895	0.00066	0.00605356
'MPP7'	mRNA	1047	896	-0.223372	0.000656	0.00601674
'SEC22B2'	pseudo	197.87	271.33	0.456814	0.000654	0.00600563
'SPC25'	mRNA	415.3	322.49	-0.363581	0.000652	0.00598978
'TRIM34'	mRNA	174	116	-0.583644	0.00065	0.0059803
'NMU'	mRNA	367	280	-0.389034	0.00064	0.00589035
'PSD'	mRNA	59	102	0.791101	0.000638	0.00586891
'PLEKHA3'	mRNA	514.97	629.94	0.292045	0.000635	0.0058502
'CRTAM'	mRNA	44	82	0.899439	0.000634	0.00584337
'ZNF865'	mRNA	224	302	0.432369	0.000632	0.00582462
'CDK2'	mRNA	839	704	-0.251777	0.000624	0.00575823
'RABL2A'	mRNA	162.56	230	0.50198	0.000623	0.00575925
'MEX3A'	mRNA	448	351	-0.350709	0.000619	0.00573251
'MARF1'	mRNA	1078	1242	0.205627	0.000607	0.00563386
'GAL'	mRNA	167	110	-0.601026	0.000605	0.00561416
'WRB-SH3BGR'	mRNA	1.82	15.12	3.05577	0.000603	0.00560068
'TULP4'	mRNA	705	839	0.252366	0.000603	0.00560349
'APRT'	mRNA	1108	951	-0.219122	0.000579	0.00540681
'CTSV'	mRNA	211	146	-0.529956	0.000579	0.00540685
'ATP13A1'	mRNA	1068	1232	0.207409	0.000575	0.00537245
'RAVER2'	mRNA	898.02	1049.03	0.225555	0.000573	0.00535296
'ZNF445'	mRNA	662	542	-0.28722	0.00057	0.00533245
'VPS8'	mRNA	687	820	0.256633	0.000569	0.00532353
'B3GALT5'	mRNA	60	28	-1.09822	0.000569	0.00532665
'KLHL42'	mRNA	1011	1171	0.213277	0.000564	0.00529113
'ECD'	mRNA	862	724	-0.250379	0.000562	0.00527667
'SCLT1'	mRNA	528.75	422	-0.324024	0.000557	0.00523301
'ATP5F1D'	mRNA	1182	1019	-0.212757	0.000551	0.00518544
'SPNS1'	mRNA	439	547	0.318639	0.000546	0.00514619
'TPRA1'	mRNA	748	887	0.247215	0.000544	0.00513064
'NAA80'	mRNA	279	203	-0.457467	0.000542	0.00511928
'MTIF3'	mRNA	881	741	-0.24835	0.00054	0.00510196
'CHRNA1'	mRNA	209	144	-0.536115	0.000538	0.00509108
'TEX264'	mRNA	379	480	0.342155	0.000533	0.00505064
'ANKRD18A'	mRNA	437	545	0.319942	0.000532	0.00504234
'CEP78'	mRNA	1041	888	-0.22802	0.000529	0.0050224
'ASF1B'	mRNA	951	805	-0.239138	0.000526	0.00499539
'ANK2'	mRNA	63	108	0.778926	0.000526	0.00499348
'BCCIP'	mRNA	1085.12	928.68	-0.223282	0.000525	0.00499427
'NIPAL1'	mRNA	396	304	-0.38011	0.00052	0.00494534
'TUBB2A'	mRNA	397.09	304.94	-0.379622	0.000519	0.00494051
'VTCN1'	mRNA	42	16	-1.391	0.000518	0.00493811
'APOBEC3F'	mRNA	777.9	920.12	0.243556	0.000516	0.00492163
'WDR83OS'	mRNA	850.59	999	0.23334	0.000516	0.00492183
'TRIB2'	mRNA	525	418	-0.327496	0.000512	0.00489225
'ZNF771'	mRNA	91	144	0.663449	0.000503	0.00480945
'RRS1'	mRNA	344	441	0.359689	0.000503	0.0048094
'FER'	mRNA	386	295	-0.386567	0.0005	0.00479389
'MUS81'	mRNA	559	681	0.286125	0.000495	0.00474672
'TMEM178B'	mRNA	382	484	0.342753	0.000495	0.0047483
'ZNF48'	mRNA	285	374	0.393395	0.000494	0.00474449
'GPRC5C'	mRNA	358	457	0.353553	0.000492	0.00472652
'TRMT1'	mRNA	628	757	0.270847	0.000491	0.00471706
'FOXA3'	mRNA	50	21	-1.25022	0.000486	0.00467972
'SMPD3'	mRNA	29.82	8.72	-1.77256	0.000485	0.00467537
'DEGS1'	mRNA	503	397.98	-0.336544	0.000485	0.00467168
'RAD51AP1'	mRNA	392	300	-0.384572	0.000482	0.00464947
'GPR35'	mRNA	626	755	0.271633	0.000481	0.00464722
'DTX3L'	mRNA	1075	1241.9	0.209531	0.000481	0.0046479
'TRIM15'	mRNA	678	812	0.261513	0.00048	0.0046422
'TROAP'	mRNA	1038	884	-0.230369	0.000475	0.00459244
'CA9'	mRNA	16	2	-2.99868	0.000473	0.0045821
'BCL2L12'	mRNA	865.11	725.03	-0.253524	0.00047	0.00456459
'DEPDC1B'	mRNA	634	515	-0.298592	0.000468	0.00454378
'PRKAB1'	mRNA	879	1031	0.231428	0.000465	0.00452186
'MID1IP1'	mRNA	891	1044	0.229943	0.000465	0.00451966
'IGFL2'	mRNA	536	427	-0.326678	0.000462	0.00448896
'PRR9'	mRNA	260	186	-0.48189	0.000461	0.00448535
'PIBF1'	mRNA	369	470	0.350359	0.000458	0.00445749
'RASSF4'	mRNA	34	11	-1.62671	0.000455	0.00443233
'BAZ2B'	mRNA	580	705	0.282889	0.000455	0.00443513
'MPHOSPH9'	mRNA	412	317	-0.376843	0.000446	0.00436018
'RRP12'	mRNA	628	758	0.272752	0.000446	0.00435895
'LOC105369205'	mRNA	6.79	26.41	1.96092	0.000436	0.0042745
'CRY1'	mRNA	370	280	-0.40078	0.000425	0.00417992
'WIPI2'	mRNA	1159	1334	0.204197	0.000417	0.00410309
'ARHGDIB'	mRNA	23	5	-2.20032	0.000413	0.00407018
'BCKDHB'	mRNA	466	364	-0.355073	0.000413	0.0040684
'KCNE3'	mRNA	1036	1202	0.215732	0.000412	0.00406473
'PLLP'	mRNA	185	123	-0.587548	0.000405	0.00400191
'SETD1B'	mRNA	788	934	0.246546	0.000401	0.00396606
'ARHGEF39'	mRNA	405.53	310.52	-0.383804	0.000395	0.00390602
'PLAG1'	mRNA	92	50	-0.878387	0.000392	0.00388036
'GBE1'	mRNA	397	303	-0.388502	0.000391	0.00387322
'TUBG1'	mRNA	864.74	722.78	-0.257391	0.000389	0.0038613
'GPRASP2'	mRNA	26.24	6.56	-1.99868	0.000388	0.00384791
'SEPT5'	mRNA	153	97	-0.656156	0.000386	0.00383088
'CLSPN'	mRNA	388	295	-0.394023	0.000382	0.00379607
'RAP1GAP'	mRNA	335	249	-0.426697	0.000379	0.00376978
'RRAGA'	mRNA	771	637	-0.274119	0.000375	0.00374063
'SGF29'	mRNA	65	112	0.786306	0.000371	0.00369916
'MGAM2'	mRNA	32	67	1.06741	0.000371	0.00370025
'ATF7IP'	mRNA	1002	848	-0.239428	0.000367	0.00366063
'GPR160'	mRNA	952	802	-0.246041	0.000364	0.00364046
'SNAPC4'	mRNA	417	526	0.336334	0.00036	0.00360472
'SPRYD7'	mRNA	405.94	310.26	-0.38647	0.000359	0.0035971
'NDRG2'	mRNA	137	84	-0.704396	0.000349	0.00349907
'ZNF680'	mRNA	337.84	250.95	-0.427621	0.000348	0.0034937
'PRICKLE2'	mRNA	161	103	-0.643098	0.000348	0.00348982
'LRRC47'	mRNA	737	880	0.257158	0.000348	0.00349173
'THOC6'	mRNA	206.23	139.65	-0.56112	0.00034	0.00341915
'ALS2CL'	mRNA	1212	1041	-0.218101	0.00034	0.00342086
'GCLM'	mRNA	917	1076	0.232003	0.000338	0.00341011
'CRBN'	mRNA	373.99	478.14	0.355752	0.000336	0.0033927
'HPS3'	mRNA	1196	1025.97	-0.21991	0.000334	0.00337592
'ZNF282'	mRNA	710	851	0.262659	0.000332	0.00335666
'CRABP2'	mRNA	94	51	-0.880845	0.000328	0.00332364
'REXO5'	mRNA	191	127	-0.587425	0.000327	0.00331868
'PARP2'	mRNA	452	350	-0.367649	0.000326	0.00331507
'RASD2'	mRNA	69	33	-1.06281	0.00032	0.00326123
'ATP5ME'	mRNA	510	401	-0.345576	0.000316	0.00321888
'UBE2Q2'	mRNA	706.68	847.96	0.264258	0.000314	0.00319958
'PPM1J'	mRNA	122	72	-0.759494	0.000314	0.0032007
'PIH1D1'	mRNA	818	678	-0.269497	0.000313	0.00319149
'RAP2C'	mRNA	672	810	0.270779	0.000312	0.00319277
'CAV1'	mRNA	803	664	-0.272898	0.000301	0.0030885
'MANSC1'	mRNA	1031.95	1202	0.221383	0.000293	0.00301848
'ST7'	mRNA	468	585	0.323247	0.00029	0.00298737
'CKMT1A'	mRNA	84.3	43.59	-0.950217	0.000288	0.00296882
'TMEM131L'	mRNA	1182	1011	-0.224128	0.000281	0.00290373
'PANX2'	mRNA	415	526	0.34327	0.000276	0.00285849
'PLXNB3'	mRNA	238	165	-0.527177	0.000275	0.00285366
'DNAJA3'	mRNA	1137	1316	0.212246	0.000274	0.00284298
'SLC25A30'	mRNA	467	362	-0.366114	0.000274	0.00284327
'CHPF2'	mRNA	618	752	0.284445	0.000272	0.00283053
'HKR1'	mRNA	142	87	-0.705485	0.000267	0.0027785
'UBE2C'	mRNA	891	743	-0.260744	0.000267	0.00278024
'RAB26'	mRNA	349	259	-0.428956	0.000267	0.00278167
'NFKBIE'	mRNA	991	1159	0.227242	0.000266	0.00277496
'LRRC8C'	mRNA	249	174	-0.51574	0.000265	0.00276989
'NEU4'	mRNA	64	112	0.808674	0.000265	0.0027715
'MOSPD1'	mRNA	495	616	0.316821	0.000263	0.00275142
'SERF1A'	mRNA	47.03	89.22	0.925105	0.000263	0.00275031
'POLA2'	mRNA	584.93	466.25	-0.325842	0.000263	0.00274832
'TANC2'	mRNA	551	436	-0.336405	0.000262	0.00274258
'C2orf72'	mRNA	186	122	-0.607103	0.00026	0.00272629
'GPSM3'	mRNA	17	2	-3.08614	0.00026	0.00272435
'C15orf48'	mRNA	17	2	-3.08614	0.00026	0.00272435
'TIGIT'	mRNA	46.89	17.95	-1.38398	0.000259	0.00271751
'KIAA0754'	mRNA	299	216	-0.467795	0.000257	0.00270383
'RTL10'	mRNA	1206	1391	0.207211	0.000257	0.00270677
'AHCYL2'	mRNA	640	777	0.281161	0.000253	0.00266687
'ANKS6'	mRNA	1299	1491	0.200198	0.000252	0.00265699
'ABCC9'	mRNA	509.35	632.41	0.313522	0.000251	0.0026563
'CTXN1'	mRNA	141	86	-0.711968	0.00025	0.00264836
'PDPR'	mRNA	1108	1286	0.216252	0.00025	0.00264762
'MTA1'	mRNA	1242	1430	0.204669	0.00025	0.0026483
'VRK1'	mRNA	360	268	-0.424445	0.000246	0.00260677
'PTPMT1'	mRNA	764.53	913.87	0.258735	0.000246	0.00260854
'TNRC6B'	mRNA	1079	1255	0.219311	0.000245	0.00260542
'GINS4'	mRNA	477	370	-0.365145	0.000244	0.00259732
'TRANK1'	mRNA	533	659	0.307462	0.000244	0.00259479
'C4orf47'	mRNA	64	29	-1.1407	0.000243	0.00258683
'ACY1'	mRNA	345	255	-0.43478	0.000242	0.00258462
'HERC3'	mRNA	277	197	-0.490372	0.000239	0.00255233
'MVD'	mRNA	396	299	-0.404036	0.000239	0.002554
'C6orf15'	mRNA	303	219	-0.467068	0.000239	0.00254828
'GLI2'	mRNA	228	156	-0.546169	0.000237	0.00252996
'METTL7A'	mRNA	184	120	-0.615353	0.000236	0.00252912
'OSBPL5'	mRNA	775	926	0.258135	0.000231	0.00247188
'TFIP11'	mRNA	705.18	849.59	0.270094	0.00023	0.00246814
'TMEM237'	mRNA	472	365	-0.369572	0.000224	0.00240177
'TMEM97'	mRNA	865.93	718.38	-0.268184	0.000223	0.00239219
'ENTPD2'	mRNA	341	251	-0.440766	0.00022	0.00236089
'SLC25A10'	mRNA	730	595	-0.293688	0.00022	0.00235967
'ETFB'	mRNA	902	751	-0.262996	0.000217	0.00233644
'ZNF581'	mRNA	391	501	0.358961	0.000214	0.00230809
'COL11A2'	mRNA	259	350	0.435722	0.000211	0.00227134
'NFIC'	mRNA	773	925	0.260304	0.000207	0.00223846
'PRPS2'	mRNA	1363	1175	-0.212806	0.000207	0.00223533
'ULK1'	mRNA	1260	1452	0.205936	0.000205	0.00222177
'TIMM44'	mRNA	427	542	0.345376	0.000205	0.00221821
'MPC1'	mRNA	658	799	0.281427	0.000204	0.00220915
'PNP'	mRNA	1251	1071	-0.222805	0.000203	0.00220078
'LMTK3'	mRNA	186	121	-0.618977	0.000202	0.00220028
'HAT1'	mRNA	1387	1197	-0.211226	0.000202	0.00219764
'ZNF503'	mRNA	677	820	0.277787	0.000202	0.00219811
'KIF18A'	mRNA	882	732	-0.267616	0.000201	0.00218514
'VEGFB'	mRNA	207	138	-0.583644	0.0002	0.00218134
'HILPDA'	mRNA	351	259	-0.4372	0.000199	0.00216642
'EZH2'	mRNA	661	532	-0.311905	0.000197	0.00215318
'GRHL1'	mRNA	401	302	-0.407735	0.000193	0.00211346
'NPIPB5'	mRNA	1464.74	1268.65	-0.206032	0.000193	0.00211081
'SHCBP1'	mRNA	548	431	-0.345169	0.000192	0.00210492
'NHSL1'	mRNA	908	1073	0.242205	0.000192	0.00210542
'SGO1'	mRNA	495.96	385	-0.364047	0.000192	0.00210535
'IMPACT'	mRNA	678	547	-0.308426	0.000191	0.00210162
'GOLIM4'	mRNA	1027	864	-0.248014	0.000191	0.00209975
'WIZ'	mRNA	917	1083	0.241358	0.000188	0.00207474
'TRAPPC6B'	mRNA	707	854	0.273845	0.000183	0.0020255
'SYF2'	mRNA	935	1103	0.239713	0.000181	0.00200494
'TNFRSF1A'	mRNA	1317	1515	0.203381	0.000179	0.0019874
'DNAJC21'	mRNA	1205.25	1027.19	-0.229311	0.000177	0.00196901
'RNF135'	mRNA	283	379	0.422715	0.000177	0.00196798
'IP6K1'	mRNA	776	930	0.262493	0.000177	0.00196555
'BEND7'	mRNA	425	541	0.349485	0.000176	0.00195917
'HELLS'	mRNA	690	557	-0.3076	0.000174	0.00193917
'SLC16A8'	mRNA	62	111	0.841538	0.000172	0.00191847
'ADAM19'	mRNA	88	45	-0.96626	0.000172	0.0019189
'CEBPB'	mRNA	1174	1362	0.215613	0.000171	0.00191135
'BRD1'	mRNA	843.91	1004.68	0.252894	0.000169	0.0018893
'MXRA7'	mRNA	254	176	-0.527934	0.000168	0.00188171
'CELF6'	mRNA	27	62	1.20063	0.000167	0.00187289
'CSRNP2'	mRNA	575.61	709.87	0.303782	0.000167	0.00187242
'GOLGA6L19'	mRNA	34.52	10.04	-1.78035	0.000167	0.0018699
'LPCAT4'	mRNA	530	414	-0.355043	0.000166	0.00186167
'TNFRSF9'	mRNA	187	121	-0.626712	0.000165	0.00185526
'MRPS5'	mRNA	807	662	-0.284419	0.000164	0.00184544
'RAI1'	mRNA	1272	1468	0.208072	0.000163	0.00183817
'MTFR2'	mRNA	213	142	-0.583644	0.000162	0.00182299
'TTC14'	mRNA	1283	1480	0.207395	0.000161	0.00181662
'MAPK3'	mRNA	1125	952	-0.239573	0.000158	0.00179305
'LSS'	mRNA	879	727	-0.272589	0.000158	0.00179432
'NFKB1'	mRNA	905	1072	0.245634	0.000158	0.00178862
'IRF6'	mRNA	1357	1166	-0.217534	0.000156	0.00176809
'SEC11C'	mRNA	379	490	0.371903	0.000154	0.00175483
'CBX5'	mRNA	1501.57	1299.97	-0.206675	0.000153	0.00174017
'DNAJC8'	mRNA	1507	1305	-0.206311	0.000153	0.00173997
'SERPINB8'	mRNA	738	890	0.271503	0.000152	0.0017306
'RAPGEF1'	mRNA	1192	1383	0.215736	0.000151	0.00172918
'SLC25A13'	mRNA	758	617	-0.295609	0.000151	0.00173044
'VPS26B'	mRNA	1321.93	1522.81	0.205409	0.000149	0.00171092
'ZNF384'	mRNA	842	1004	0.255186	0.000149	0.00171052
'HSF1'	mRNA	963	1136	0.239674	0.000145	0.00166684
'NSD3'	mRNA	1288	1487	0.208591	0.000143	0.00164103
'RHOD'	mRNA	578	714	0.306173	0.000143	0.0016416
'LHX6'	mRNA	179	114	-0.649607	0.000142	0.00163073
'FAAH2'	mRNA	255	348	0.449909	0.000141	0.00162814
'ZKSCAN8'	mRNA	1283	1482	0.209343	0.000139	0.00160389
'RAB5IF'	mRNA	1388	1594.85	0.201732	0.000137	0.00158341
'ZFY'	mRNA	277	374	0.434471	0.000133	0.00154512
'MPG'	mRNA	765	921	0.26906	0.000133	0.0015442
'LOC101928589'	mRNA	4.02	22.97	2.5158	0.000132	0.00153538
'CC2D1A'	mRNA	1143	1332	0.222087	0.000131	0.00152805
'PLAGL1'	mRNA	1064	894	-0.249833	0.000131	0.00152629
'RHBDD2'	mRNA	1396	1604	0.201694	0.000131	0.00152727
'HDAC6'	mRNA	849	698	-0.281219	0.000131	0.00152792
'PLK2'	mRNA	752	907	0.271689	0.00013	0.00151314
'WASHC2C'	mRNA	1108.25	1294.66	0.225609	0.00013	0.0015126
'NAA35'	mRNA	1293.07	1494.03	0.209727	0.000127	0.00148275
'TRIP11'	mRNA	1295.12	1496.31	0.209642	0.000126	0.00147536
'NPIPA1'	mRNA	0	14.01	4.8097	0.000125	0.00147026
'CRTC1'	mRNA	360	470	0.385983	0.000125	0.00146069
'SKAP2'	mRNA	833	683	-0.285112	0.000124	0.00145557
'ZNF721'	mRNA	964	1139	0.241981	0.000123	0.00144977
'SLC10A3'	mRNA	305	407	0.417538	0.000122	0.00143903
'SCAI'	mRNA	387	287.14	-0.42926	0.000122	0.00144005
'TPD52L1'	mRNA	1131	1320	0.224258	0.000122	0.00143614
'RNASET2'	mRNA	946	1120	0.244905	0.000118	0.00138652
'PNKP'	mRNA	493	379	-0.378071	0.000117	0.00137953
'ZNF511'	mRNA	874.45	719.91	-0.279241	0.000116	0.00136607
'VPS41'	mRNA	953	1128	0.244538	0.000114	0.0013441
'TICRR'	mRNA	558	436	-0.354618	0.000113	0.00134088
'ISX'	mRNA	85	143	0.751799	0.000109	0.00129519
'MRPL1'	mRNA	325	431	0.408567	0.000107	0.00127062
'MICU2'	mRNA	905.11	747	-0.275666	0.000107	0.00126967
'FLCN'	mRNA	268	365	0.446982	0.000107	0.00127062
'SNX7'	mRNA	653	800	0.294236	0.000106	0.00125848
'CDK2AP2'	mRNA	737	595	-0.307456	0.000105	0.00125667
'NOP2'	mRNA	1023	1205	0.237546	0.000105	0.00124991
'ZNF276'	mRNA	791.4	952.53	0.268676	0.000104	0.00124716
'KLHDC3'	mRNA	1194	1390	0.220601	0.000104	0.00124495
'HEG1'	mRNA	374	275	-0.442288	0.000104	0.00124094
'TYK2'	mRNA	1325	1531.08	0.209876	0.000103	0.00124076
'RAB11FIP3'	mRNA	799	961	0.26766	0.000103	0.00123598
'MXD4'	mRNA	839	1005	0.261772	0.000101	0.00121418
'MSH3'	mRNA	836.43	1002.23	0.262216	0.000101	0.00121148
'DOCK11'	mRNA	204	290	0.508802	0.000101	0.00121071
'STX11'	mRNA	94	48	-0.968308	0.0001	0.00121151
'COBL'	mRNA	1488	1282	-0.21366	9.94e-05	0.00120099
'DHX34'	mRNA	405	523	0.370208	9.91e-05	0.00119854
'HOXB4'	mRNA	752	910	0.276453	9.73e-05	0.00117725
'WBP1L'	mRNA	1170	1365	0.223711	9.7e-05	0.00117437
'GSS'	mRNA	1121	943	-0.248138	9.63e-05	0.00116842
'STK32A'	mRNA	326	433	0.410814	9.5e-05	0.00115563
'NPY4R2'	mRNA	93.19	47.26	-0.978237	9.39e-05	0.00114321
'HGD'	mRNA	104	168	0.693196	9.38e-05	0.00114272
'RTL6'	mRNA	737	894	0.279929	9.27e-05	0.00113298
'REPS1'	mRNA	1065	1252	0.2347	9.26e-05	0.0011336
'PKD2'	mRNA	767	927	0.274662	9.26e-05	0.00113406
'SLC25A33'	mRNA	245	339	0.469822	9.26e-05	0.00113495
'LTB4R'	mRNA	563.15	701.46	0.31816	9.25e-05	0.00113449
'CCDC61'	mRNA	104	55	-0.917761	9.16e-05	0.00112503
'VWDE'	mRNA	390	288	-0.436087	9.12e-05	0.00112125
'ZNF117'	mRNA	88.04	43.53	-1.01483	9.09e-05	0.00111924
'COMTD1'	mRNA	211	138	-0.611256	9.09e-05	0.00111997
'TET3'	mRNA	745	903	0.278804	9.09e-05	0.00112063
'MYZAP'	mRNA	211.02	138	-0.611393	9.06e-05	0.00111731
'TYMSOS'	mRNA	28	6	-2.22107	8.88e-05	0.0010968
'PATZ1'	mRNA	693	846	0.289121	8.81e-05	0.00108845
'RYK'	mRNA	1269	1078	-0.234016	8.75e-05	0.00108258
'PYGL'	mRNA	620	489	-0.341115	8.74e-05	0.00108138
'KIAA1143'	mRNA	1098	920.78	-0.252631	8.62e-05	0.00106788
'DIAPH3'	mRNA	871	714	-0.28543	8.54e-05	0.00105965
'RPTOR'	mRNA	642	790	0.300598	8.43e-05	0.00104761
'UBXN6'	mRNA	1146	1341	0.228021	8.32e-05	0.00103439
'SLC16A4'	mRNA	447	572	0.357059	8.31e-05	0.00103417
'GTF2IRD2B'	mRNA	77.89	134.86	0.793271	8.28e-05	0.00103146
'MED29'	mRNA	837	1005	0.265215	8.26e-05	0.00102962
'ORAI1'	mRNA	258	355	0.461767	8.24e-05	0.00102916
'LNPK'	mRNA	878	720	-0.284905	8.23e-05	0.00102886
'RRAS'	mRNA	679	541	-0.326464	8.17e-05	0.00102225
'ZNF480'	mRNA	566	706	0.320185	7.96e-05	0.000997
'LMCD1'	mRNA	330	236	-0.48236	7.83e-05	0.000983
'FIGNL1'	mRNA	561	436	-0.362354	7.83e-05	0.000983
'NAGLU'	mRNA	648	513	-0.335716	7.78e-05	0.000978
'ZER1'	mRNA	981	1163	0.246845	7.68e-05	0.000967
'MTMR2'	mRNA	981	1163	0.246845	7.68e-05	0.000967
'KANK2'	mRNA	871	713	-0.287452	7.65e-05	0.000964
'RHPN2'	mRNA	1151	968	-0.24849	7.59e-05	0.000957
'PRSS2'	mRNA	746	906	0.281654	7.55e-05	0.000953
'SERF1B'	mRNA	168.97	103.78	-0.70192	7.53e-05	0.000951
'JAG2'	mRNA	828	674	-0.295563	7.51e-05	0.00095
'CENPH'	mRNA	748	602	-0.311956	7.47e-05	0.000945
'HERC4'	mRNA	1372	1586	0.210431	7.45e-05	0.000944
'ZBED5'	mRNA	1316	1526	0.214914	7.32e-05	0.00093
'TPPP'	mRNA	774	625	-0.307159	7.17e-05	0.000913
'CDCA7L'	mRNA	993.61	823.46	-0.269662	7.03e-05	0.000895
'SNN'	mRNA	640	505	-0.34047	6.92e-05	0.000882
'ACYP2'	mRNA	356	470	0.402102	6.72e-05	0.000858
'CST1'	mRNA	52	19	-1.45119	6.67e-05	0.000852
'POU2F1'	mRNA	1502	1290	-0.218195	6.6e-05	0.000845
'ALDH1B1'	mRNA	1688.33	1463	-0.205348	6.6e-05	0.000845
'ZHX3'	mRNA	573.73	446	-0.362009	6.59e-05	0.000847
'EMC7'	mRNA	1052	1242	0.240849	6.57e-05	0.000845
'ZC3H12A'	mRNA	994	1179	0.247565	6.54e-05	0.000842
'FAR2'	mRNA	324	230	-0.493041	6.53e-05	0.000842
'DONSON'	mRNA	601	470	-0.353385	6.52e-05	0.000841
'DTX2'	mRNA	1296	1506	0.217975	6.51e-05	0.000841
'SIN3B'	mRNA	948	1129	0.253405	6.47e-05	0.000836
'LATS1'	mRNA	1073	1265.09	0.238909	6.41e-05	0.000829
'TMEM131'	mRNA	1095	1289	0.23664	6.39e-05	0.000828
'CHURC1-FNTB'	mRNA	104.96	54.77	-0.937063	6.36e-05	0.000824
'MYBBP1A'	mRNA	839	1010	0.268931	6.35e-05	0.000825
'MLH1'	mRNA	532	409	-0.378007	6.29e-05	0.000818
'KLK1'	mRNA	224	147	-0.606364	6.24e-05	0.000812
'TNNT1'	mRNA	224	147	-0.606364	6.24e-05	0.000812
'VKORC1'	mRNA	615	482	-0.350235	6.19e-05	0.000806
'SMAP2'	mRNA	641	505	-0.342722	6.15e-05	0.000803
'CNTRL'	mRNA	354	255	-0.471933	6.09e-05	0.000795
'CAMKK1'	mRNA	297	207	-0.519513	6.08e-05	0.000795
'PARP6'	mRNA	614	762	0.312871	6.05e-05	0.000794
'DMTN'	mRNA	579	723	0.321751	6.04e-05	0.000792
'TJAP1'	mRNA	579	723	0.321751	6.04e-05	0.000792
'SIX5'	mRNA	465	595	0.356978	6e-05	0.000788
'NOL8'	mRNA	853	1026	0.267732	5.98e-05	0.000786
'TTF2'	mRNA	818	663	-0.301773	5.97e-05	0.000786
'ATXN1L'	mRNA	1252	1460	0.223053	5.82e-05	0.000767
'TADA2B'	mRNA	697	854.56	0.295342	5.78e-05	0.000763
'ARHGEF1'	mRNA	912	1091	0.259864	5.75e-05	0.00076
'IFNGR2'	mRNA	654	807	0.304597	5.72e-05	0.000756
'TNFAIP8L1'	mRNA	590.86	460	-0.359864	5.64e-05	0.000747
'PPA2'	mRNA	926	760	-0.283694	5.64e-05	0.000747
'ACBD7'	mRNA	118	63.95	-0.882452	5.55e-05	0.000738
'SNRPA1'	mRNA	733	586	-0.321594	5.45e-05	0.000725
'ADGRG3'	mRNA	17.49	49.93	1.5147	5.44e-05	0.000725
'TAF10'	mRNA	1761	1528	-0.203432	5.38e-05	0.000717
'SELENOI'	mRNA	1804	1568	-0.200955	5.36e-05	0.000714
'MAPK15'	mRNA	82	142	0.793514	5.34e-05	0.000713
'CALCOCO1'	mRNA	790	958	0.279492	5.33e-05	0.000713
'CHRAC1'	mRNA	629	780	0.311733	5.26e-05	0.000703
'TMEM189-UBE2V1'	mRNA	0	15.44	4.94992	5.25e-05	0.000703
'TRIP13'	mRNA	657	518	-0.341623	5.25e-05	0.000703
'SLIRP'	mRNA	692	549	-0.332647	5.17e-05	0.000693
'CAPN5'	mRNA	1534	1765	0.203688	5.12e-05	0.000689
'ADCY3'	mRNA	1096	1292.8	0.23957	5.09e-05	0.000685
'ABCG2'	mRNA	67	28	-1.25742	4.99e-05	0.000674
'DEPDC7'	mRNA	285	196	-0.53879	4.91e-05	0.000664
'C1orf131'	mRNA	218	311	0.513905	4.81e-05	0.000651
'TWNK'	mRNA	261	362	0.473259	4.77e-05	0.000646
'ZNF395'	mRNA	788	634	-0.312394	4.69e-05	0.000636
'LRWD1'	mRNA	212	304	0.521326	4.68e-05	0.000636
'TCTN3'	mRNA	1116	931	-0.260165	4.68e-05	0.000636
'SESN2'	mRNA	682	840	0.301936	4.67e-05	0.000636
'HSD17B7'	mRNA	589	457	-0.364755	4.66e-05	0.000636
'GNL3L'	mRNA	584	731	0.325222	4.61e-05	0.00063
'BAMBI'	mRNA	1568	1803	0.202793	4.58e-05	0.000627
'PRR12'	mRNA	644	798	0.310647	4.57e-05	0.000626
'PPP1R16A'	mRNA	533	674	0.339932	4.52e-05	0.000621
'EHD4'	mRNA	1770	1534	-0.205132	4.48e-05	0.000616
'LOC112268381'	mRNA	1486.24	1715.67	0.208424	4.46e-05	0.000615
'NCOA1'	mRNA	893	1073	0.266237	4.45e-05	0.000614
'ZBTB4'	mRNA	1360	1580	0.217637	4.42e-05	0.000611
'RNF44'	mRNA	956	1142	0.257799	4.42e-05	0.000611
'COL7A1'	mRNA	311	421	0.438224	4.39e-05	0.000609
'SLC44A4'	mRNA	923	755	-0.288535	4.39e-05	0.000608
'ABCA2'	mRNA	1483	1267	-0.225783	4.18e-05	0.000581
'TYMS'	mRNA	1741.52	1506.62	-0.207713	4.17e-05	0.000581
'DGKA'	mRNA	443	329	-0.4279	4.17e-05	0.000581
'TFF3'	mRNA	298	206	-0.531349	4.14e-05	0.000578
'HIPK2'	mRNA	1298	1514	0.223394	4.14e-05	0.000577
'CCNF'	mRNA	970	797	-0.282086	4.14e-05	0.000578
'ATG13'	mRNA	1191.36	1398.77	0.232868	4.11e-05	0.000576
'TACO1'	mRNA	359	477	0.411324	4.11e-05	0.000576
'NUP93'	mRNA	925	756	-0.289748	4.01e-05	0.000563
'TBC1D3H'	mRNA	64.35	25.9	-1.31167	4e-05	0.000562
'LRRC37A3'	mRNA	1019.89	1212.97	0.251449	3.95e-05	0.000556
'MIS18BP1'	mRNA	774	620	-0.318747	3.92e-05	0.000553
'LHFPL2'	mRNA	1150	1355	0.237978	3.77e-05	0.000532
'KLHL5'	mRNA	1088	1288	0.244773	3.66e-05	0.000519
'IL17RA'	mRNA	849	1027	0.275918	3.59e-05	0.000509
'FAM47E-STBD1'	mRNA	103.34	171.37	0.731035	3.58e-05	0.000508
'POLDIP2'	mRNA	1136.86	1341.37	0.239971	3.58e-05	0.000508
'PLA2G7'	mRNA	385.23	278.64	-0.465999	3.56e-05	0.000507
'PARPBP'	mRNA	434.18	320.47	-0.436785	3.55e-05	0.000507
'TMEM154'	mRNA	289	397	0.459388	3.41e-05	0.000487
'RHOF'	mRNA	1572.36	1347.18	-0.22167	3.4e-05	0.000486
'SUPV3L1'	mRNA	506	646	0.353716	3.39e-05	0.000485
'ARHGEF11'	mRNA	1033	1229	0.251963	3.39e-05	0.000486
'WSB1'	mRNA	1515	1294	-0.226161	3.35e-05	0.000481
'ATP6V0E1'	mRNA	1509	1744	0.210126	3.35e-05	0.000481
'UTP20'	mRNA	707	871	0.302281	3.32e-05	0.000477
'ABHD5'	mRNA	551	697	0.340425	3.27e-05	0.00047
'DARS'	mRNA	1699	1464	-0.213452	3.25e-05	0.000468
'CRB2'	mRNA	86.78	150.42	0.794881	3.12e-05	0.000452
'RPL22L1'	mRNA	1581	1354	-0.222291	3.08e-05	0.000446
'CHML'	mRNA	1701	1465	-0.214164	3.04e-05	0.000441
'DTYMK'	mRNA	510	385	-0.40432	3.03e-05	0.00044
'SLCO2B1'	mRNA	24	62	1.37055	3.02e-05	0.000439
'DIDO1'	mRNA	1462	1695	0.214661	2.99e-05	0.000435
'PICK1'	mRNA	475	612	0.366923	2.97e-05	0.000433
'BEND6'	mRNA	111	182	0.714698	2.96e-05	0.000433
'WASHC2A'	mRNA	1301.75	1522.34	0.227157	2.95e-05	0.000431
'ACSF3'	mRNA	325	440	0.438383	2.94e-05	0.00043
'CDRT1'	mRNA	48.47	98.58	1.02552	2.93e-05	0.000429
'GPD1L'	mRNA	485	363	-0.416696	2.87e-05	0.000421
'NT5DC2'	mRNA	678	532	-0.34854	2.83e-05	0.000416
'MXD3'	mRNA	306.86	211.56	-0.535195	2.82e-05	0.000415
'OR2A4'	mRNA	23.36	3.03	-2.94533	2.82e-05	0.000416
'CRYBG2'	mRNA	917	745	-0.298363	2.62e-05	0.000386
'VPS33A'	mRNA	662.7	824	0.315607	2.61e-05	0.000385
'MYADM'	mRNA	762	606	-0.329154	2.6e-05	0.000384
'TIMP3'	mRNA	331	231	-0.51762	2.46e-05	0.000364
'ZNF623'	mRNA	629	787	0.324622	2.44e-05	0.000362
'SUMO3'	mRNA	1258	1054	-0.253938	2.4e-05	0.000357
'LSM3'	mRNA	1151	956	-0.266487	2.33e-05	0.000347
'SCRN2'	mRNA	399	288	-0.469001	2.31e-05	0.000345
'YIPF3'	mRNA	1615	1863	0.207412	2.29e-05	0.000342
'MSH5'	mRNA	239	155	-0.623424	2.24e-05	0.000335
'RDH10'	mRNA	822	1002.07	0.287092	2.24e-05	0.000335
'C7orf50'	mRNA	1022	1222	0.259168	2.17e-05	0.000325
'TMEM183A'	mRNA	1066.02	1270.25	0.254197	2.14e-05	0.00032
'CHRNB1'	mRNA	1037.75	852.26	-0.282775	2.13e-05	0.00032
'NUDT15'	mRNA	1031	846	-0.283996	2.1e-05	0.000315
'TMEM256'	mRNA	357	252	-0.501182	2.1e-05	0.000315
'OSGIN2'	mRNA	891.16	1078.99	0.277244	2.09e-05	0.000314
'PELI1'	mRNA	1799	1551	-0.212678	2.04e-05	0.000308
'TNFAIP8'	mRNA	483	359	-0.426721	1.97e-05	0.000298
'LOC107986554'	mRNA	827	1009	0.288286	1.95e-05	0.000295
'ERN2'	mRNA	663	516	-0.360319	1.94e-05	0.000295
'DPP3'	mRNA	1151	1364	0.246275	1.93e-05	0.000293
'PTPN9'	mRNA	986	1184	0.265328	1.91e-05	0.000291
'PLPP3'	mRNA	382	509	0.415412	1.91e-05	0.00029
'ENTPD3'	mRNA	538	687	0.354023	1.88e-05	0.000288
'TSPAN17'	mRNA	1003	1203	0.263634	1.85e-05	0.000283
'UCP2'	mRNA	101	49	-1.04218	1.83e-05	0.000281
'SMG5'	mRNA	1626	1878	0.209189	1.82e-05	0.000279
'DDRGK1'	mRNA	744	918	0.30451	1.78e-05	0.000273
'BCL6'	mRNA	817	999	0.291467	1.75e-05	0.000271
'ZMYND11'	mRNA	1288	1514	0.234551	1.74e-05	0.000269
'MAOB'	mRNA	484	359	-0.429704	1.71e-05	0.000265
'PARP10'	mRNA	547	698	0.353005	1.7e-05	0.000264
'FAM102B'	mRNA	1020	834	-0.289131	1.68e-05	0.000261
'FGD6'	mRNA	989	806	-0.293872	1.68e-05	0.000261
'N4BP2L2'	mRNA	1077	1285	0.256069	1.67e-05	0.00026
'SNRPD2'	mRNA	1296	1085	-0.255052	1.67e-05	0.00026
'ZSWIM8'	mRNA	1195	1414	0.24409	1.61e-05	0.000251
'TAP1'	mRNA	1537	1784	0.216317	1.6e-05	0.00025
'MAP3K10'	mRNA	255	362	0.506811	1.49e-05	0.000233
'ZFR'	mRNA	1821	2090	0.200091	1.48e-05	0.000231
'RNF26'	mRNA	1826	1572	-0.214767	1.47e-05	0.000231
'INSIG1'	mRNA	1509	1279	-0.237258	1.46e-05	0.000229
'MCM8'	mRNA	1038	849	-0.288651	1.46e-05	0.000229
'DOCK6'	mRNA	1070	1279	0.258724	1.44e-05	0.000227
'LRRC8D'	mRNA	648	813	0.32858	1.43e-05	0.000226
'LRRC3'	mRNA	271	179	-0.597015	1.41e-05	0.000222
'HOXB7'	mRNA	1031	1237	0.26412	1.36e-05	0.000215
'FBL'	mRNA	1651	1409	-0.22735	1.35e-05	0.000214
'LRRC20'	mRNA	474	349	-0.440341	1.34e-05	0.000213
'TDP1'	mRNA	393	280	-0.487784	1.33e-05	0.000212
'NRP1'	mRNA	880	706	-0.316517	1.33e-05	0.000211
'RETREG2'	mRNA	1811	2081	0.201809	1.31e-05	0.000208
'NBDY'	mRNA	584	742	0.34677	1.3e-05	0.000206
'NDC1'	mRNA	1967	1701	-0.208295	1.26e-05	0.000201
'ARHGAP29'	mRNA	1700	1453	-0.225181	1.21e-05	0.000193
'INTS7'	mRNA	676	846	0.324953	1.19e-05	0.00019
'SMCR8'	mRNA	1138.27	1355.93	0.253759	1.17e-05	0.000186
'LBR'	mRNA	2110	1833	-0.201717	1.16e-05	0.000186
'GSTCD'	mRNA	382	270	-0.499294	1.16e-05	0.000185
'NHS'	mRNA	1384	1623	0.231138	1.15e-05	0.000185
'COL4A1'	mRNA	180	106	-0.762614	1.12e-05	0.00018
'ZC3H7A'	mRNA	790	624	-0.338988	1.07e-05	0.000173
'VPS18'	mRNA	953	1154	0.277414	1.07e-05	0.000172
'NOB1'	mRNA	1241	1469	0.24465	1.05e-05	0.00017
'SCARB1'	mRNA	1538	1302	-0.239007	1.05e-05	0.00017
'AKAP2'	mRNA	713.2	555.62	-0.358889	1.02e-05	0.000165
'HCFC1R1'	mRNA	286.77	190.35	-0.589921	9.89e-06	0.000161
'DEPDC1'	mRNA	1419	1192	-0.250172	9.77e-06	0.000159
'CLCN7'	mRNA	791	976	0.304522	9.67e-06	0.000158
'TP53AIP1'	mRNA	140	224	0.679391	9.37e-06	0.000153
'WDHD1'	mRNA	728	568	-0.356729	9.26e-06	0.000152
'WDR54'	mRNA	367.18	256.46	-0.516435	9.25e-06	0.000152
'NUP107'	mRNA	1119	918	-0.284325	9.14e-06	0.00015
'FBXO30'	mRNA	795	981	0.304617	9.12e-06	0.00015
'SKP2'	mRNA	923.84	742.05	-0.314808	9e-06	0.000148
'PSD3'	mRNA	565	425	-0.409469	8.88e-06	0.000147
'TTK'	mRNA	1169	963	-0.278348	8.83e-06	0.000146
'KNSTRN'	mRNA	1011	820	-0.300768	8.65e-06	0.000143
'MTHFD1L'	mRNA	692.04	867.02	0.326529	8.42e-06	0.000139
'GPX1'	mRNA	710	551	-0.364448	7.92e-06	0.000132
'R3HDM2'	mRNA	1093	1310.99	0.263682	7.76e-06	0.000129
'FANCI'	mRNA	1612.33	1366.89	-0.236931	7.66e-06	0.000128
'TNFRSF1B'	mRNA	263	170	-0.628209	7.56e-06	0.000126
'FAM214A'	mRNA	674	848	0.332634	7.37e-06	0.000123
'WTAP'	mRNA	1071	1288	0.267493	7.01e-06	0.000118
'HOXA11'	mRNA	1252	1036	-0.271892	6.88e-06	0.000116
'PGBD3'	mRNA	41.97	10.41	-2.01007	6.66e-06	0.000112
'UGT1A1'	mRNA	24.11	2.38	-3.33928	6.65e-06	0.000112
'GSTT2'	mRNA	18.95	0	-5.24281	6.53e-06	0.00011
'FAM83E'	mRNA	217	321	0.566197	6.53e-06	0.000111
'PRC1'	mRNA	1628	1379	-0.238159	6.22e-06	0.000105
'POLR2M'	mRNA	601.56	768	0.353716	6.18e-06	0.000105
'CAPN15'	mRNA	1631	1898	0.220042	6.07e-06	0.000103
'MVK'	mRNA	345	236	-0.546491	6.05e-06	0.000103
'CENPE'	mRNA	1110	906	-0.291658	5.98e-06	0.000102
'RGL3'	mRNA	982	1192	0.280908	5.93e-06	0.000101
ITGB1'	mRNA	921	1125	0.289971	5.77e-06	9.86e-05
'MXI1'	mRNA	698	538	-0.374302	5.59e-06	9.57e-05
'MAGED1'	mRNA	1662	1409	-0.23693	5.55e-06	9.51e-05
'PI4KB'	mRNA	1407	1657	0.23727	5.51e-06	9.46e-05
'PCNX2'	mRNA	517	673	0.381761	5.51e-06	9.46e-05
'MARK4'	mRNA	727	910	0.32523	5.46e-06	9.4e-05
'ZFAND3'	mRNA	1600	1866	0.223196	5.43e-06	9.35e-05
'CPPED1'	mRNA	414	293	-0.497411	5.37e-06	9.26e-05
'NFKB2'	mRNA	1673	1945	0.218651	5.32e-06	9.18e-05
'TMEM181'	mRNA	1534	1795	0.228004	5.3e-06	9.16e-05
'ARID1B'	mRNA	1070	1290	0.271079	5.26e-06	9.1e-05
'SIRT1'	mRNA	477	628	0.398094	5e-06	8.69e-05
'PPP1R3B'	mRNA	674.01	516.21	-0.383493	4.99e-06	8.7e-05
'SULT2B1'	mRNA	443	317	-0.481505	4.91e-06	8.57e-05
'EPOR'	mRNA	404	544	0.43057	4.89e-06	8.54e-05
'AGPAT3'	mRNA	2002	2300	0.201511	4.75e-06	8.31e-05
'NCDN'	mRNA	643	817	0.346836	4.72e-06	8.27e-05
'VPS13B'	mRNA	827	1023	0.308166	4.63e-06	8.11e-05
'PPP6R1'	mRNA	1843	2130	0.210116	4.55e-06	7.99e-05
'HIST1H2AC'	mRNA	75	142	0.922247	4.39e-06	7.71e-05
'TMEM120A'	mRNA	584	437	-0.417016	4.35e-06	7.65e-05
'ALPP'	mRNA	44	11	-1.99868	4.33e-06	7.64e-05
'TICAM2'	mRNA	19.69	0	-5.29807	4.23e-06	7.48e-05
'KLHL21'	mRNA	344	475	0.466838	4.22e-06	7.48e-05
'TENM3'	mRNA	1369	1619	0.243299	4.2e-06	7.45e-05
'FBXL17'	mRNA	715	899	0.331697	4.16e-06	7.4e-05
'UTP14C'	mRNA	690.48	871.54	0.337286	4.14e-06	7.37e-05
'PHPT1'	mRNA	469	338	-0.471246	4.05e-06	7.22e-05
'C1orf116'	mRNA	1394	1160	-0.263787	4.01e-06	7.17e-05
'JTB'	mRNA	1524	1788	0.231803	3.91e-06	6.99e-05
'C6orf223'	lncRNA	716	551	-0.376589	3.73e-06	6.7e-05
'KCMF1'	mRNA	1622	1895	0.225743	3.6e-06	6.49e-05
'TRAF5'	mRNA	730	563	-0.373443	3.58e-06	6.45e-05
'LEPROT'	mRNA	705.01	541	-0.380696	3.53e-06	6.38e-05
'ZNF266'	mRNA	649	492	-0.398241	3.48e-06	6.3e-05
'C8orf44-SGK3'	mRNA	28	74.1	1.40537	3.34e-06	6.06e-05
'F2R'	mRNA	670	510	-0.392345	3.33e-06	6.05e-05
'ANKIB1'	mRNA	1941	2240	0.208017	3.23e-06	5.88e-05
'CDKN1A'	mRNA	1637	1380	-0.245067	3.21e-06	5.86e-05
'ATPAF1'	mRNA	1796	1526	-0.233714	3.15e-06	5.76e-05
'MOCOS'	mRNA	487	643	0.402216	3.11e-06	5.71e-05
'NSMAF'	mRNA	741	931	0.330626	3.01e-06	5.53e-05
'TROVE2'	mRNA	992	1210	0.287914	3e-06	5.51e-05
'SDCBP2'	mRNA	122	206	0.757082	2.98e-06	5.49e-05
'TNFSF12-TNFSF13'	mRNA	20.31	0	-5.3428	2.94e-06	5.44e-05
'CREB3L2'	mRNA	2254	1949	-0.208435	2.91e-06	5.37e-05
'CLIP1'	mRNA	1879	2175	0.212369	2.86e-06	5.3e-05
'SMPDL3B'	mRNA	603	776	0.365217	2.84e-06	5.27e-05
'GPR153'	mRNA	489	353	-0.468848	2.81e-06	5.22e-05
'KATNAL1'	mRNA	144	75	-0.939788	2.66e-06	4.94e-05
'IPO8'	mRNA	1738	1470	-0.240293	2.49e-06	4.63e-05
'EMP2'	mRNA	1840	1563	-0.234069	2.3e-06	4.29e-05
'BHLHB9'	mRNA	91.97	167.42	0.865555	2.29e-06	4.28e-05
'PHF2'	mRNA	754	948	0.331641	2.28e-06	4.27e-05
'NDE1'	mRNA	1037	832	-0.316442	2.28e-06	4.26e-05
'C1orf122'	mRNA	470.46	626.25	0.413985	2.27e-06	4.26e-05
'ATF5'	mRNA	138.34	228.28	0.723905	2.25e-06	4.21e-05
'ATP9A'	mRNA	1318	1571	0.254652	2.19e-06	4.12e-05
'TMEM268'	mRNA	389	532	0.452975	2.19e-06	4.11e-05
'AMFR'	mRNA	2017	2327	0.207579	2.18e-06	4.1e-05
'CORO1B'	mRNA	1230	1475	0.263375	2.16e-06	4.07e-05
'GTF2IRD2'	mRNA	26.11	72.14	1.46752	2.15e-06	4.06e-05
'RFXANK'	mRNA	497.43	657.74	0.404343	2.14e-06	4.04e-05
'ENTPD6'	mRNA	1529	1801	0.237529	2.11e-06	3.99e-05
'MAP7D2'	mRNA	287	184	-0.640026	1.98e-06	3.76e-05
'SIM2'	mRNA	296.53	423.48	0.515435	1.98e-06	3.76e-05
'PHLDA2'	mRNA	1104	1338	0.278657	1.92e-06	3.66e-05
'KIF22'	mRNA	967	768	-0.331091	1.9e-06	3.63e-05
'KIF14'	mRNA	642	482	-0.412221	1.89e-06	3.6e-05
'TMEM222'	mRNA	279	403	0.531833	1.81e-06	3.47e-05
'TCN2'	mRNA	275	174	-0.659026	1.78e-06	3.41e-05
'NPIPA8'	mRNA	192.9	298.19	0.629697	1.76e-06	3.38e-05
'CADPS2'	mRNA	77	148	0.943986	1.75e-06	3.38e-05
'PVR'	mRNA	1267	1518	0.262074	1.72e-06	3.33e-05
'CHTF18'	mRNA	524	380	-0.462249	1.7e-06	3.3e-05
'ACTL6A'	mRNA	1499	1247	-0.26422	1.68e-06	3.26e-05
'FAM84B'	mRNA	1070	1302	0.284437	1.67e-06	3.24e-05
'ANKZF1'	mRNA	859	671	-0.355027	1.63e-06	3.18e-05
'PCNA'	mRNA	2375	2054	-0.208173	1.62e-06	3.17e-05
'AURKA'	mRNA	1358	1118	-0.279245	1.55e-06	3.03e-05
'VASH2'	mRNA	76.24	28	-1.4438	1.51e-06	2.95e-05
'AJUBA'	mRNA	1851	2154	0.220032	1.44e-06	2.83e-05
'RFC1'	mRNA	1713	1441	-0.248136	1.43e-06	2.81e-05
'BUD31'	mRNA	1197.37	1443.86	0.271381	1.41e-06	2.78e-05
'LRRC14'	mRNA	688.94	879.06	0.352902	1.4e-06	2.76e-05
'NMI'	mRNA	456	613	0.428172	1.4e-06	2.76e-05
'ARHGAP19'	mRNA	295	189	-0.64101	1.38e-06	2.73e-05
'CHST3'	mRNA	286	413	0.531445	1.37e-06	2.72e-05
'ANP32E'	mRNA	1303	1067	-0.286958	1.37e-06	2.71e-05
'TMPRSS4'	mRNA	207	120	-0.785278	1.35e-06	2.68e-05
'ATP5MF-PTCD1'	mRNA	21.66	0	-5.43564	1.34e-06	2.67e-05
'MYH10'	mRNA	1553	1294	-0.261901	1.34e-06	2.67e-05
'HAX1'	mRNA	1494	1769	0.245073	1.28e-06	2.54e-05
'FANCD2'	mRNA	852	663	-0.360526	1.27e-06	2.53e-05
'ARHGEF2'	mRNA	1030	1261	0.293243	1.22e-06	2.46e-05
'VPS39'	mRNA	1698	1991	0.230976	1.21e-06	2.43e-05
'PPP1R14B'	mRNA	1574	1312	-0.261349	1.2e-06	2.41e-05
'RNF145'	mRNA	1666	1396	-0.253771	1.19e-06	2.4e-05
'SNRPG'	mRNA	1119	900	-0.312894	1.18e-06	2.39e-05
'ICAM1'	mRNA	617	799	0.374244	1.17e-06	2.38e-05
'IGSF3'	mRNA	2177	1866	-0.221074	1.15e-06	2.33e-05
'FUT11'	mRNA	226	134	-0.752771	1.13e-06	2.31e-05
'RELB'	mRNA	416	568	0.450626	1.12e-06	2.28e-05
'SRD5A1'	mRNA	576	753	0.3879	1.07e-06	2.18e-05
'THOC3'	mRNA	980	775	-0.337267	1.06e-06	2.17e-05
'TRIM16L'	mRNA	508.21	675.48	0.411807	1.03e-06	2.12e-05
'FAM162A'	mRNA	1005	797	-0.333225	1.03e-06	2.11e-05
'MEGF6'	mRNA	512	367	-0.479045	1.02e-06	2.09e-05
'ACSS2'	mRNA	1465	1211	-0.273383	1.01e-06	2.08e-05
'GCC1'	mRNA	858	1072	0.322574	9.76e-07	2.02e-05
'KIAA0930'	mRNA	1796	1513	-0.246057	9.75e-07	2.02e-05
'ATP2B4'	mRNA	956	753	-0.343042	9.7e-07	2.01e-05
'IZUMO1'	mRNA	9	43	2.25766	9.21e-07	1.92e-05
'PTPRG'	mRNA	2329	2674	0.200608	9.01e-07	1.88e-05
'MELK'	mRNA	1574	1309	-0.264652	8.89e-07	1.86e-05
'CENPW'	mRNA	316	204	-0.630037	8.63e-07	1.82e-05
'GBA'	mRNA	1109	1352	0.287155	8.43e-07	1.78e-05
'SART3'	mRNA	1309	1572	0.265455	8.31e-07	1.75e-05
'EML5'	mRNA	184.81	291.82	0.660355	8.13e-07	1.72e-05
'SEMA3F'	mRNA	1011	800	-0.336392	7.63e-07	1.61e-05
'INCENP'	mRNA	1195	964	-0.308587	7.22e-07	1.53e-05
'C12orf75'	mRNA	835	644	-0.373397	7.19e-07	1.53e-05
'TMEM139'	mRNA	426	293	-0.538634	6.97e-07	1.48e-05
'BORA'	mRNA	644.77	478.25	-0.429701	6.94e-07	1.48e-05
'MIGA1'	mRNA	743.02	945.99	0.349743	6.92e-07	1.47e-05
'EWSR1'	mRNA	2673	2319	-0.203638	6.34e-07	1.35e-05
'SCHIP1'	mRNA	71.97	24.14	-1.57465	6.27e-07	1.34e-05
'PRR11'	mRNA	1773	1487.01	-0.252459	6.15e-07	1.32e-05
'SGO2'	mRNA	1410	1156	-0.285235	5.87e-07	1.26e-05
'NETO2'	mRNA	861	1080	0.328265	5.84e-07	1.26e-05
'IFIT1'	mRNA	274	169	-0.695834	5.65e-07	1.22e-05
'SLC12A7'	mRNA	1936	2258	0.223285	5.6e-07	1.21e-05
'BMP2K'	mRNA	984.04	773.15	-0.34665	5.22e-07	1.13e-05
'STK17A'	mRNA	1064.75	1308.42	0.29863	4.94e-07	1.07e-05
'TMEM33'	mRNA	2320	2673	0.205654	4.89e-07	1.06e-05
'PCLAF'	mRNA	900.48	698.03	-0.366086	4.36e-07	9.53e-06
'SCO2'	mRNA	79.78	156.67	0.974949	4.36e-07	9.54e-06
'KDELC2'	mRNA	1249	1008	-0.307959	4.28e-07	9.39e-06
'LAMP3'	mRNA	473	641.02	0.439848	4.22e-07	9.27e-06
'TSSC4'	mRNA	535	713	0.415682	4.12e-07	9.07e-06
'LNPEP'	mRNA	1658.03	1961.69	0.243946	3.82e-07	8.44e-06
'CCDC18'	mRNA	444	305	-0.540432	3.75e-07	8.3e-06
'ACAT2'	mRNA	1015.36	798.34	-0.345597	3.72e-07	8.25e-06
'SAA1'	mRNA	2269.43	1937.97	-0.226465	3.71e-07	8.23e-06
'SHISA5'	mRNA	1473	1761	0.258956	3.51e-07	7.8e-06
'CARS'	mRNA	2164	2510	0.215306	3.49e-07	7.77e-06
'EXOC7'	mRNA	2029	2365	0.22239	3.36e-07	7.51e-06
'CYP51A1'	mRNA	2868.59	2492.73	-0.201296	3.35e-07	7.51e-06
'C1orf43'	mRNA	2502	2874	0.201297	3.23e-07	7.26e-06
'DHCR7'	mRNA	2700	2335	-0.208218	3.15e-07	7.09e-06
'PAQR5'	mRNA	582	420	-0.469311	3.14e-07	7.08e-06
'RAD54L'	mRNA	504	354	-0.508356	3.04e-07	6.87e-06
'BCKDK'	mRNA	773	584	-0.403181	3.02e-07	6.82e-06
'BCL2L2-PABPN1'	mRNA	16.95	60.85	1.84529	2.97e-07	6.73e-06
'NT5C2'	mRNA	2089	2432	0.220649	2.82e-07	6.43e-06
'H2AFV'	mRNA	1970.98	1660	-0.246411	2.79e-07	6.37e-06
'C1QTNF6'	mRNA	664	864	0.381167	2.72e-07	6.23e-06
'SGPP2'	mRNA	2330	2692	0.209667	2.7e-07	6.19e-06
'PCP4'	mRNA	187	100	-0.90172	2.36e-07	5.42e-06
'AKAP12'	mRNA	584	420	-0.47426	2.3e-07	5.29e-06
'MEGF8'	mRNA	1869.01	2197	0.234579	2.27e-07	5.23e-06
'SEZ6L2'	mRNA	1659	1969	0.248468	2.25e-07	5.19e-06
'KNL1'	mRNA	1677.55	1389	-0.27099	2.11e-07	4.89e-06
'PAG1'	mRNA	862	659	-0.386091	2.04e-07	4.75e-06
'SH3BGRL3'	mRNA	2818	2439	-0.207063	2.03e-07	4.72e-06
'CTSL'	mRNA	1034	1283	0.312604	1.99e-07	4.65e-06
'GRWD1'	mRNA	328	475	0.53555	1.84e-07	4.32e-06
'PNPLA6'	mRNA	1803	2128	0.240418	1.83e-07	4.31e-06
'TP53'	mRNA	1219	1489	0.289964	1.82e-07	4.29e-06
'COX7A2L'	mRNA	1719	2037	0.246195	1.79e-07	4.22e-06
'PFKFB4'	mRNA	541	382.26	-0.499756	1.76e-07	4.15e-06
'TPCN1'	mRNA	2034	2379	0.227354	1.73e-07	4.08e-06
'OLFML3'	mRNA	159	79	-1.00778	1.7e-07	4.04e-06
'NCOR2'	mRNA	2093	2443	0.2244	1.69e-07	4.02e-06
'DDX6'	mRNA	2323	2691	0.213472	1.68e-07	3.99e-06
'MSH2'	mRNA	2221	1884.11	-0.236007	1.68e-07	4e-06
'E2F8'	mRNA	254	149	-0.768197	1.51e-07	3.6e-06
'NTN4'	mRNA	768	987	0.363263	1.49e-07	3.57e-06
'FLYWCH1'	mRNA	852	1082	0.346094	1.47e-07	3.52e-06
'RNF187'	mRNA	2208	2569	0.219785	1.46e-07	3.5e-06
'RASIP1'	mRNA	101	190	0.912963	1.39e-07	3.35e-06
'CLPTM1'	mRNA	2360	2734	0.213545	1.32e-07	3.19e-06
'UHRF1BP1'	mRNA	1569	1877	0.259902	1.31e-07	3.17e-06
'FOXQ1'	mRNA	2478	2861	0.208662	1.31e-07	3.17e-06
'RPA3'	mRNA	411	273	-0.588919	1.27e-07	3.08e-06
'HIPK3'	mRNA	1824	2156	0.24257	1.19e-07	2.92e-06
'STON2'	mRNA	255	149	-0.773866	1.19e-07	2.91e-06
'STRN4'	mRNA	1160	1428	0.30119	1.18e-07	2.9e-06
'TCEA1'	mRNA	1787	2116	0.245119	1.17e-07	2.88e-06
'CST7'	mRNA	1308	1592	0.284797	1.14e-07	2.81e-06
'PARVA'	mRNA	2062	2415	0.229298	1.1e-07	2.71e-06
'AXIN1'	mRNA	807	1034	0.358914	1.06e-07	2.61e-06
'RANBP1'	mRNA	1476.29	1199.85	-0.297803	1.01e-07	2.5e-06
'DDT'	mRNA	1016.54	789.49	-0.363355	9.79e-08	2.43e-06
'SYN3'	mRNA	323.85	201.83	-0.680866	9.51e-08	2.36e-06
'RAB1B'	mRNA	2084	1751	-0.249857	8.66e-08	2.16e-06
'H1FX'	mRNA	935	717	-0.381674	8.65e-08	2.16e-06
'KDM4A'	mRNA	1385	1680	0.279894	8.41e-08	2.1e-06
'ATMIN'	mRNA	1947	2294	0.237931	8.26e-08	2.07e-06
'CRYZ'	mRNA	2351.49	1996.2	-0.235	8.25e-08	2.07e-06
'UBE2Q1'	mRNA	1293	1579	0.289608	8.06e-08	2.02e-06
'MOB1B'	mRNA	1081	1344	0.315485	7.93e-08	2e-06
'SH3PXD2A'	mRNA	2132	2495	0.228151	7.84e-08	1.98e-06
'TACC2'	mRNA	1689	2014	0.255213	7.77e-08	1.96e-06
'POLD2'	mRNA	2098	1762	-0.250482	7.3e-08	1.85e-06
'EXT2'	mRNA	2256	2630	0.222614	7.23e-08	1.83e-06
'MAFG'	mRNA	1265	1550	0.29445	6.64e-08	1.69e-06
'MCM4'	mRNA	2169	1826	-0.247025	6.61e-08	1.69e-06
'INO80B'	mRNA	333	487	0.549718	6.41e-08	1.64e-06
'CCDC88A'	mRNA	635	456	-0.476404	6.07e-08	1.56e-06
'P2RY2'	mRNA	178	90	-0.982562	6.03e-08	1.55e-06
'SLC37A1'	mRNA	1508	1819	0.271828	5.88e-08	1.51e-06
'LMNB2'	mRNA	2912	2510	-0.213004	5.67e-08	1.46e-06
'EMP1'	mRNA	1242	985	-0.333151	5.61e-08	1.45e-06
'CKS1B'	mRNA	1496	1212	-0.302402	5.36e-08	1.39e-06
'SPG21'	mRNA	1507	1819	0.272785	5.31e-08	1.39e-06
'SZT2'	mRNA	1256.79	1543.31	0.297603	5.22e-08	1.36e-06
'PGM3'	mRNA	1342.82	1074.22	-0.320658	5.13e-08	1.34e-06
'HP1BP3'	mRNA	3063	2648	-0.208723	4.76e-08	1.25e-06
'RHOU'	mRNA	908	689	-0.39687	4.48e-08	1.18e-06
'NOP56'	mRNA	1412	1717	0.283469	4.19e-08	1.11e-06
'HJURP'	mRNA	1718	1409.94	-0.283778	4.08e-08	1.08e-06
'HDAC7'	mRNA	1155	1433	0.312465	3.94e-08	1.05e-06
'MBD3'	mRNA	1154	1432	0.312707	3.9e-08	1.04e-06
'ZBTB38'	mRNA	2015	2377	0.239681	3.88e-08	1.04e-06
'TESK1'	mRNA	864	1107	0.358871	3.78e-08	1.01e-06
'EP300'	mRNA	1999	2360	0.240827	3.77e-08	1.01e-06
'CENPA'	mRNA	538	372	-0.530985	3.7e-08	9.92e-07
'SRGAP2'	mRNA	1732.21	1421.66	-0.283719	3.61e-08	9.7e-07
'KCTD15'	mRNA	375	541	0.530057	3.51e-08	9.45e-07
'TGFB2'	mRNA	1986	2347	0.242271	3.43e-08	9.26e-07
'ODF2'	mRNA	1458	1174	-0.31124	3.43e-08	9.26e-07
'JAG1'	mRNA	2794	3219	0.205599	3.41e-08	9.22e-07
'ADI1'	mRNA	1078	1349.02	0.324873	3.21e-08	8.7e-07
'CDCA2'	mRNA	1611	1311	-0.29597	3.2e-08	8.68e-07
'DPYSL3'	mRNA	1930	1600	-0.26921	3.17e-08	8.64e-07
'PLK1'	mRNA	1874	1549	-0.273465	3.15e-08	8.59e-07
'SMIM11A'	mRNA	41.2	5.44	-2.91965	3.08e-08	8.42e-07
'FAM131B'	mRNA	58	13	-2.15622	3.06e-08	8.39e-07
'TPBG'	mRNA	2332	2724	0.225478	2.88e-08	7.93e-07
'MDC1'	mRNA	1433	1150	-0.316086	2.84e-08	7.84e-07
'DCTD'	mRNA	1489	1806	0.279773	2.81e-08	7.76e-07
'SFXN3'	mRNA	2225	1868	-0.250992	2.78e-08	7.71e-07
'IDI1'	mRNA	1845	1521	-0.277282	2.66e-08	7.4e-07
'S100A4'	mRNA	217	116	-0.902251	2.54e-08	7.1e-07
'JADE2'	mRNA	690	912	0.403756	2.49e-08	6.97e-07
'CYCS'	mRNA	2700	2303	-0.228126	2.35e-08	6.59e-07
'PFKP'	mRNA	2646	2253	-0.230647	2.32e-08	6.51e-07
'CHAC1'	mRNA	760	993	0.387113	2.24e-08	6.31e-07
'NOTCH3'	mRNA	323	196	-0.719362	2.23e-08	6.31e-07
'MCM7'	mRNA	1561	1262.73	-0.304606	2.22e-08	6.26e-07
'RBL2'	mRNA	1832.91	1508.29	-0.279903	2.21e-08	6.27e-07
'HSDL2'	mRNA	1575	1275	-0.303536	2.14e-08	6.06e-07
'FBRS'	mRNA	1239	1533	0.3085	1.98e-08	5.65e-07
'CKAP2L'	mRNA	1046	804	-0.378297	1.97e-08	5.61e-07
'GCLC'	mRNA	1514	1838	0.28109	1.83e-08	5.24e-07
'CENPI'	mRNA	588	410	-0.518873	1.75e-08	5.01e-07
'NUF2'	mRNA	603	422	-0.513596	1.57e-08	4.51e-07
'NRGN'	mRNA	331	201	-0.718317	1.56e-08	4.51e-07
'PPP3CA'	mRNA	2847	3287	0.208648	1.54e-08	4.45e-07
'WDR45'	mRNA	474.81	665	0.487323	1.5e-08	4.33e-07
'TMEM200A'	mRNA	2916	3363	0.207077	1.35e-08	3.92e-07
'CCNA2'	mRNA	2330.35	1955.83	-0.251447	1.24e-08	3.61e-07
'POLR1A'	mRNA	2071	2452	0.24495	1.2e-08	3.52e-07
'FDPS'	mRNA	2449	2064	-0.245431	1.17e-08	3.44e-07
'EBP'	mRNA	857	636	-0.42895	1.11e-08	3.28e-07
'NASP'	mRNA	2931	2507	-0.224112	1.07e-08	3.16e-07
'KIF4A'	mRNA	1356	1073	-0.336388	1.03e-08	3.04e-07
'SLC35E2B'	mRNA	2329.53	2735.57	0.233121	9.4e-09	2.8e-07
'CREG1'	mRNA	2377	2788	0.231407	8.66e-09	2.6e-07
'COMMD3-BMI1'	mRNA	344.42	209.38	-0.716727	8.58e-09	2.58e-07
'SNTB1'	mRNA	2916	3370	0.210077	8.14e-09	2.46e-07
'ACAT1'	mRNA	829	610	-0.441244	8.06e-09	2.44e-07
'KNTC1'	mRNA	1057	807	-0.388016	7.48e-09	2.28e-07
'EID1'	mRNA	1700	1378	-0.30164	7.28e-09	2.22e-07
'HSD17B12'	mRNA	2388	2803	0.232488	6.77e-09	2.07e-07
'HNRNPD'	mRNA	2319	1939	-0.256871	6.71e-09	2.06e-07
'ZWILCH'	mRNA	1188.98	921.91	-0.365708	6.63e-09	2.04e-07
'CDC25C'	mRNA	661	466	-0.503002	6.32e-09	1.95e-07
'PRR15L'	mRNA	1465	1166	-0.328014	6.16e-09	1.9e-07
'SPPL2A'	mRNA	1781.25	2144	0.268734	5.78e-09	1.8e-07
'RAB22A'	mRNA	1012	1290	0.351481	5.77e-09	1.8e-07
'SHMT1'	mRNA	1015.73	769.07	-0.400011	5.58e-09	1.74e-07
'IPO9'	mRNA	1808	1472	-0.295298	5.03e-09	1.58e-07
'LMNB1'	mRNA	1439	1141	-0.333449	4.9e-09	1.54e-07
'FABP5'	mRNA	802	584	-0.456315	4.89e-09	1.54e-07
'CYP4F3'	mRNA	199	333	0.744072	4.88e-09	1.54e-07
'OSER1'	mRNA	849	1107	0.384138	4.56e-09	1.44e-07
'WLS'	mRNA	1993	2379	0.256732	4.3e-09	1.36e-07
'HEPHL1'	mRNA	437	280	-0.640888	4.23e-09	1.34e-07
'CELSR2'	mRNA	1007	1287	0.355267	4.22e-09	1.34e-07
'LAMA3'	mRNA	2283	2696	0.241208	3.88e-09	1.24e-07
'SPTLC2'	mRNA	2435	2038.93	-0.254791	3.74e-09	1.2e-07
'CYP4F11'	mRNA	260	412	0.665451	3.62e-09	1.17e-07
'TNFSF13'	mRNA	543.34	755	0.47594	3.55e-09	1.15e-07
'MC1R'	mRNA	243	391	0.687531	3.29e-09	1.07e-07
'SELENOH'	mRNA	296	169	-0.807255	3.27e-09	1.06e-07
'CCNL2'	mRNA	2101	2500	0.252171	3.27e-09	1.07e-07
'CELSR1'	mRNA	1222	1531	0.326549	3.23e-09	1.05e-07
'UBP1'	mRNA	1858	2235	0.267843	3.09e-09	1.01e-07
'VAC14'	mRNA	824	1082	0.394303	2.87e-09	9.45e-08
'KIF23'	mRNA	1695	1365	-0.311066	2.74e-09	9.05e-08
'PROSER1'	mRNA	2418	2847	0.236947	2.69e-09	8.92e-08
'JMY'	mRNA	1195	1503	0.332153	2.52e-09	8.38e-08
'TTC17'	mRNA	3354	3857	0.202915	2.44e-09	8.14e-08
'ICK'	mRNA	1542	1890	0.294902	2.34e-09	7.81e-08
'LZTR1'	mRNA	981	1263	0.365848	2.2e-09	7.36e-08
'IRAK1'	mRNA	1452	1791	0.304043	2.17e-09	7.29e-08
'MAP3K20'	mRNA	2919	2477	-0.235562	2.13e-09	7.18e-08
'CTNNAL1'	mRNA	1201	924	-0.376953	2.01e-09	6.8e-08
'SUPT4H1'	mRNA	2351	2778	0.242091	1.99e-09	6.72e-08
'GAS2L3'	mRNA	1192	916	-0.378646	1.98e-09	6.72e-08
'PADI1'	mRNA	94	29	-1.69529	1.93e-09	6.55e-08
'DNMT1'	mRNA	2397	1997	-0.262077	1.87e-09	6.37e-08
'UACA'	mRNA	1616	1291	-0.322619	1.86e-09	6.34e-08
'RNASE4'	mRNA	376.7	229.18	-0.715616	1.83e-09	6.26e-08
'CASP4'	mRNA	1179	1488	0.33713	1.81e-09	6.21e-08
'SCYL2'	mRNA	2437	2874	0.239273	1.6e-09	5.51e-08
'BZW2'	mRNA	2021	1653	-0.288664	1.46e-09	5.02e-08
'NFAT5'	mRNA	3397	3911	0.204595	1.41e-09	4.85e-08
'MCOLN3'	mRNA	637	871	0.452698	1.4e-09	4.84e-08
'PCLO'	mRNA	309	478	0.630723	1.36e-09	4.71e-08
'ANTXR2'	mRNA	1631	1994	0.291227	1.34e-09	4.68e-08
'NME1'	mRNA	1539.38	1219.58	-0.334646	1.27e-09	4.41e-08
'LSM4'	mRNA	1404	1099	-0.352033	1.19e-09	4.16e-08
'GLDN'	mRNA	109	218	1.00132	1.11e-09	3.88e-08
'NEDD9'	mRNA	900	659	-0.448328	1.07e-09	3.77e-08
'SHMT2'	mRNA	2695	3159	0.230501	1.04e-09	3.67e-08
'SMC4'	mRNA	3552	3053	-0.217085	1.02e-09	3.6e-08
'SUN2'	mRNA	1650.69	1316.28	-0.325284	9.28e-10	3.29e-08
'MALL'	mRNA	1517	1197	-0.340479	9e-10	3.2e-08
'SUPT6H'	mRNA	2919	3404	0.223076	8.29e-10	2.96e-08
'OSGIN1'	mRNA	375	562	0.584998	8.07e-10	2.89e-08
'IQGAP3'	mRNA	1570	1243	-0.33562	7.82e-10	2.8e-08
'SMPD1'	mRNA	1118	1427	0.353384	7.47e-10	2.68e-08
'GJB2'	mRNA	2869	3352	0.225793	7.12e-10	2.57e-08
'HOTS'	mRNA	51.58	6.88	-2.90501	6.42e-10	2.32e-08
'NCAPH'	mRNA	835	600	-0.475495	5.63e-10	2.05e-08
'TUBB6'	mRNA	1161.09	880.37	-0.397979	5.56e-10	2.03e-08
'APEH'	mRNA	2192	1798	-0.284536	5.16e-10	1.89e-08
'CAV2'	mRNA	584	390	-0.581175	4.88e-10	1.79e-08
'MAP2K2'	mRNA	2012	2425	0.270673	4.5e-10	1.66e-08
'SLCO1B3'	mRNA	1199	1524	0.34735	3.86e-10	1.43e-08
'FAM83H'	mRNA	2602	3072	0.240876	3.43e-10	1.27e-08
'LPAR2'	mRNA	333	515	0.630369	3.23e-10	1.2e-08
'NCAPG'	mRNA	1703.1	1353.29	-0.330373	2.8e-10	1.05e-08
'MYEOV'	mRNA	528	342	-0.625223	2.67e-10	1.01e-08
'BRPF3'	mRNA	716	975	0.446761	2.46e-10	9.32e-09
'KIF11'	mRNA	2600	2160	-0.266162	2.14e-10	8.13e-09
'PHF14'	mRNA	510	733	0.524635	2.04e-10	7.77e-09
'SPAG5'	mRNA	1510	1179	-0.355666	1.92e-10	7.34e-09
'GRB10'	mRNA	1409	1766	0.327132	1.91e-10	7.35e-09
'BUB1B'	mRNA	1479.78	1152	-0.359923	1.83e-10	7.1e-09
'ASPM'	mRNA	2101	1706	-0.29914	1.77e-10	6.89e-09
'APOBEC3B'	mRNA	1908.7	1532.26	-0.31561	1.58e-10	6.18e-09
'ARHGEF17'	mRNA	819	1098	0.424261	1.52e-10	5.94e-09
'LDLR'	mRNA	2389.55	1964.99	-0.280898	1.46e-10	5.74e-09
'CDCA3'	mRNA	908.9	654.94	-0.47144	1.38e-10	5.44e-09
'MEST'	mRNA	860	613	-0.487131	1.25e-10	4.95e-09
'VARS'	mRNA	2149	1746	-0.298293	1.23e-10	4.91e-09
'CKS2'	mRNA	1605	1259	-0.348976	1.12e-10	4.49e-09
'AURKB'	mRNA	822	580	-0.501767	1.03e-10	4.16e-09
'FUS'	mRNA	2901	2427	-0.256057	1.01e-10	4.09e-09
'ARHGAP27'	mRNA	3100	3627	0.227827	1e-10	4.07e-09
'GIT1'	mRNA	2178	2625	0.270632	8.78e-11	3.6e-09
'S100P'	mRNA	373	572	0.618158	7.43e-11	3.07e-09
'GPX8'	mRNA	1037	1354	0.386131	7.27e-11	3.03e-09
'SLC43A2'	mRNA	382.69	584.41	0.612123	6.82e-11	2.85e-09
'FAM83D'	mRNA	1143	850	-0.425972	5.56e-11	2.34e-09
'GSTM3'	mRNA	2028	1628	-0.315638	4.26e-11	1.8e-09
'CLIC5'	mRNA	1739	2148	0.306055	4.25e-11	1.8e-09
'SERINC3'	mRNA	3209.92	3757	0.228363	4.21e-11	1.79e-09
'SEC24D'	mRNA	1746	1376	-0.342254	3.99e-11	1.7e-09
'HK1'	mRNA	2104	1694	-0.311382	3.32e-11	1.42e-09
'JPT1'	mRNA	2232	1809	-0.301826	3.32e-11	1.43e-09
'DHRS7'	mRNA	2452	2937	0.261703	3.03e-11	1.31e-09
'FAR1'	mRNA	3280	2760	-0.247709	2.73e-11	1.18e-09
'LGR5'	mRNA	406	618	0.607446	2.67e-11	1.16e-09
'AKT1S1'	mRNA	1042	1369	0.395086	2.19e-11	9.56e-10
'SH3D19'	mRNA	2559	3058	0.258327	2.12e-11	9.28e-10
'CDKN3'	mRNA	1336	1011	-0.400818	2.12e-11	9.29e-10
'CLDN7'	mRNA	3727	4324	0.21567	2.11e-11	9.27e-10
'ATP2C2'	mRNA	1446	1828	0.339517	1.94e-11	8.57e-10
'ZMPSTE24'	mRNA	1434	1815	0.341243	1.84e-11	8.14e-10
'LOC102724219'	mRNA	291.41	151.07	-0.946514	1.82e-11	8.07e-10
'ANKRD37'	mRNA	299.77	157.11	-0.930762	1.81e-11	8.06e-10
'TGFB1'	mRNA	1914	2351	0.298002	1.73e-11	7.7e-10
'SH3BGRL2'	mRNA	2840	3367	0.246892	1.7e-11	7.6e-10
'ARNT2'	mRNA	1102	1441	0.388265	1.42e-11	6.38e-10
'WDR6'	mRNA	2944.72	3483.56	0.243751	1.36e-11	6.13e-10
'STARD4'	mRNA	1390.9	1055.77	-0.396404	1.35e-11	6.07e-10
'NRM'	mRNA	453	271	-0.739899	1.14e-11	5.14e-10
'MYL12A'	mRNA	4661	4024	-0.21069	1.07e-11	4.86e-10
'ARHGAP11A'	mRNA	2733.33	2249.51	-0.27973	8.62e-12	3.95e-10
'CCNB2'	mRNA	2358	1909	-0.303428	7.35e-12	3.39e-10
'CYP4V2'	mRNA	594	853.58	0.524382	6.96e-12	3.22e-10
'CCNI'	mRNA	3460	4053	0.229537	5.76e-12	2.67e-10
'SMC2'	mRNA	2403	1947	-0.302265	5.55e-12	2.59e-10
'NFKBIA'	mRNA	758	1052	0.474184	3.78e-12	1.77e-10
'SLC39A14'	mRNA	4302	4967	0.208686	3.52e-12	1.65e-10
'CREBBP'	mRNA	1671	2096	0.328246	3.4e-12	1.6e-10
'TACC3'	mRNA	1750	1360	-0.36243	3e-12	1.42e-10
'IFITM2'	mRNA	3745.88	3161.22	-0.243504	2.52e-12	1.2e-10
'CDH17'	mRNA	4111	3495	-0.232878	2.09e-12	9.99e-11
'SLC44A2'	mRNA	3678	4303	0.22774	1.9e-12	9.12e-11
'APOL6'	mRNA	1171	1537	0.393695	1.57e-12	7.55e-11
'CCAR1'	mRNA	1710.75	2147.98	0.32967	1.5e-12	7.2e-11
'LRP5'	mRNA	2994	3564	0.252742	1.43e-12	6.93e-11
'PBK'	mRNA	1308	969	-0.431475	1.28e-12	6.24e-11
'PARP14'	mRNA	2484	3007	0.276978	1.27e-12	6.19e-11
'ABCC5'	mRNA	1094	1451	0.408754	1.15e-12	5.62e-11
'MAD2L1'	mRNA	1205	880	-0.452139	1.15e-12	5.63e-11
'LRRC41'	mRNA	1138	1503	0.402663	9.5e-13	4.68e-11
'SMC1A'	mRNA	2466	1988	-0.309536	9.38e-13	4.64e-11
'SARS'	mRNA	2832	3392	0.261634	9.35e-13	4.64e-11
'ZNF362'	mRNA	329	538	0.710837	8.91e-13	4.44e-11
'TIMELESS'	mRNA	1113	800	-0.475063	8.51e-13	4.26e-11
'KIFC1'	mRNA	1467	1102	-0.411426	6.44e-13	3.25e-11
'DCBLD1'	mRNA	2326	2841	0.289866	5.85e-13	2.96e-11
'GLCE'	mRNA	1607	1223	-0.392627	5.78e-13	2.93e-11
'SLC1A4'	mRNA	4742	5467	0.206572	4.98e-13	2.54e-11
'GSR'	mRNA	3302	3912	0.245885	4.98e-13	2.55e-11
'CKAP5'	mRNA	5549	4806	-0.206072	3.89e-13	1.99e-11
'ANXA6'	mRNA	1694	1296	-0.385049	3.73e-13	1.92e-11
'EFNA3'	mRNA	416	232	-0.84114	3.69e-13	1.9e-11
'LTBR'	mRNA	1852	2320	0.326359	3.26e-13	1.69e-11
'KIAA1109'	mRNA	2567	3114	0.280004	2.92e-13	1.52e-11
'PLEKHM1'	mRNA	4058	4745	0.226958	1.71e-13	8.94e-12
'KIF20B'	mRNA	1945	1510	-0.363903	1.54e-13	8.06e-12
'TRIB3'	mRNA	1694	2150	0.345222	1.44e-13	7.64e-12
'MANF'	mRNA	1491	1113	-0.420508	1.39e-13	7.35e-12
'RCC2'	mRNA	2518	3068	0.286339	1.37e-13	7.28e-12
'INPPL1'	mRNA	2711	3281	0.276629	1.31e-13	7e-12
'CASC4'	mRNA	4119	4816	0.22686	1.16e-13	6.2e-12
'PLXNA1'	mRNA	2141	2653	0.310659	1.05e-13	5.68e-12
'EFHD1'	mRNA	464	264	-0.812268	9.47e-14	5.12e-12
'NSD1'	mRNA	2222	2745	0.306266	8.62e-14	4.71e-12
'HNRNPH3'	mRNA	2508	2004	-0.322336	7.38e-14	4.04e-12
'BIRC5'	mRNA	1594	1198	-0.410705	7.25e-14	3.98e-12
'RRM1'	mRNA	4019	3371	-0.252341	6.17e-14	3.42e-12
'KDELR1'	mRNA	5100	5885	0.207864	4.62e-14	2.58e-12
'NBL1'	mRNA	3598.74	4263.73	0.245943	4.51e-14	2.53e-12
'SLC6A9'	mRNA	413	659	0.675455	3.98e-14	2.24e-12
'MIA2'	mRNA	870	1214	0.482	3.63e-14	2.05e-12
'WNT5A'	mRNA	1300	1714	0.400174	3.5e-14	1.98e-12
'SRCAP'	mRNA	1886	2379	0.336344	3.26e-14	1.85e-12
'IDH2'	mRNA	1673	1261	-0.40655	3.09e-14	1.76e-12
'PARP1'	mRNA	4281	3601	-0.248231	2.45e-14	1.4e-12
'CORO1C'	mRNA	4413	3721	-0.244751	2.22e-14	1.28e-12
'LEF1'	mRNA	2845	3451	0.279905	1.59e-14	9.21e-13
'AK4'	mRNA	733	467	-0.649072	1.41e-14	8.22e-13
'TUBA4A'	mRNA	2063.37	1596.56	-0.368717	1.36e-14	7.97e-13
'PFKL'	mRNA	2946	2382	-0.305265	1.35e-14	7.89e-13
'FSCN1'	mRNA	1588.05	1181.71	-0.425062	1.25e-14	7.36e-13
'RHOB'	mRNA	3811	3161	-0.26847	8.97e-15	5.32e-13
'WARS'	mRNA	1979	2495	0.335587	8.9e-15	5.3e-13
'RAD21'	mRNA	5587	4792	-0.220127	8.35e-15	4.99e-13
'SOX4'	mRNA	4342	5092	0.231191	7.77e-15	4.66e-13
'TMX4'	mRNA	1505	1960.62	0.382865	7.37e-15	4.46e-13
'ATXN2L'	mRNA	3527	4208	0.256012	6.74e-15	4.1e-13
'SULF2'	mRNA	366.92	609.03	0.732366	5.97e-15	3.66e-13
'LOC102723728'	mRNA	38.33	139.36	1.86359	5.78e-15	3.55e-13
'HK2'	mRNA	1464	1070	-0.450986	5.27e-15	3.25e-13
'FAM129A'	mRNA	474	746	0.655607	4.65e-15	2.88e-13
'HIST1H2BK'	mRNA	416	673	0.695342	4.52e-15	2.81e-13
'RPL36'	mRNA	4645	3914	-0.245716	3.69e-15	2.31e-13
'BHLHE40'	mRNA	1459	1063	-0.45552	3.29e-15	2.09e-13
'ECT2'	mRNA	3082	2489	-0.306982	2.39e-15	1.52e-13
'CIZ1'	mRNA	2310	2878	0.318492	2.24e-15	1.44e-13
'LIPG'	mRNA	1442	1046	-0.46187	2.13e-15	1.37e-13
'TRIM8'	mRNA	1636	2121	0.375891	1.83e-15	1.19e-13
'ADAM9'	mRNA	6075	6977	0.201041	1.83e-15	1.19e-13
'HPRT1'	mRNA	1290	916	-0.492633	1.71e-15	1.11e-13
'CDC20'	mRNA	3087	2489	-0.309321	1.43e-15	9.38e-14
'STIP1'	mRNA	5475	4664	-0.229972	1.11e-15	7.31e-14
'TNRC18'	mRNA	3520	4223	0.264012	9.3e-16	6.14e-14
'MAT2A'	mRNA	3800.09	4530.37	0.254914	8.34e-16	5.56e-14
'MSMO1'	mRNA	3632	2974	-0.287041	7.25e-16	4.87e-14
'UGT8'	mRNA	2114.9	1619.48	-0.38374	5.88e-16	3.99e-14
'TGIF1'	mRNA	1917	2449	0.354661	5.87e-16	4e-14
'TOR1A'	mRNA	1004	1399	0.479955	5.55e-16	3.8e-14
'KEAP1'	mRNA	863	1232	0.514889	5.32e-16	3.66e-14
'NEO1'	mRNA	2164	2728	0.335462	5.27e-16	3.64e-14
'RAPGEFL1'	mRNA	1334	945	-0.496054	3.73e-16	2.59e-14
'MIF'	mRNA	4875	4099	-0.248811	3.5e-16	2.44e-14
'EIF5'	mRNA	4756	5580	0.231835	3.43e-16	2.4e-14
'FOXA1'	mRNA	2598	3217	0.309633	3.33e-16	2.35e-14
'MTHFD2'	mRNA	3653	4384	0.264485	2.37e-16	1.68e-14
'XBP1'	mRNA	3961	4722	0.254852	2.11e-16	1.51e-14
'IL20RA'	mRNA	938	1329	0.504	1.53e-16	1.1e-14
'TK1'	mRNA	1596	1162	-0.456532	1.48e-16	1.07e-14
'H1F0'	mRNA	2296	1768	-0.375686	1.39e-16	1.01e-14
'SERPINH1'	mRNA	1655	2164	0.388188	1.26e-16	9.2e-15
'ARHGEF3'	mRNA	2103	2673	0.34733	1.13e-16	8.33e-15
'P4HA1'	mRNA	2843	2248	-0.337453	9.04e-17	6.67e-15
'HNRNPL'	mRNA	4873	4081	-0.254569	7.86e-17	5.83e-15
'SQLE'	mRNA	2198	1678	-0.38813	7.61e-17	5.67e-15
'PGD'	mRNA	4729	5570	0.237461	7.47e-17	5.59e-15
'NEURL1B'	mRNA	983	646	-0.604339	6.18e-17	4.65e-15
'SLC38A2'	mRNA	4791	5643	0.237454	4.72e-17	3.57e-15
'ABHD4'	mRNA	1693	2217	0.390346	3.72e-17	2.85e-15
'ATN1'	mRNA	2016	2586	0.360545	3.05e-17	2.35e-15
'NEK2'	mRNA	1521	1087.01	-0.483336	1.98e-17	1.53e-15
'CKAP2'	mRNA	3280	2625	-0.32006	1.92e-17	1.5e-15
'WNK1'	mRNA	5282.86	6187.81	0.229428	1.83e-17	1.43e-15
'ANGPTL4'	mRNA	221	77	-1.5198	1.77e-17	1.4e-15
'PCK2'	mRNA	1507	2009	0.416117	1.77e-17	1.4e-15
'CDC25B'	mRNA	3261	2606	-0.322159	1.51e-17	1.2e-15
'LPCAT1'	mRNA	2386	1828	-0.383009	9.53e-18	7.67e-16
'ENO2'	mRNA	797	490	-0.700479	9.26e-18	7.49e-16
'PLOD2'	mRNA	2989	2358	-0.34078	7.52e-18	6.11e-16
'EPB41L2'	mRNA	4584	3793	-0.271949	7.42e-18	6.07e-16
'SLC22A18'	mRNA	1294	1768	0.451599	7.39e-18	6.07e-16
'RACGAP1'	mRNA	2025	1512	-0.420145	7.03e-18	5.81e-16
'PYGB'	mRNA	2100	2694	0.360679	6.57e-18	5.46e-16
'BMI1'	mRNA	1788.15	2340.67	0.389773	5.55e-18	4.64e-16
'CORO1A'	mRNA	815	502	-0.697794	5.15e-18	4.33e-16
'EFHD2'	mRNA	3978	3237	-0.296067	3.51e-18	2.97e-16
'FAM171B'	mRNA	4114	4938	0.264704	3e-18	2.55e-16
'NIPAL2'	mRNA	741	1118	0.594693	1.44e-18	1.24e-16
'YAP1'	mRNA	4444	5308	0.257628	1.35e-18	1.17e-16
'CDK1'	mRNA	1698	1222	-0.473273	1.32e-18	1.14e-16
'TMSB4X'	mRNA	4901	4063	-0.269212	1.19e-18	1.04e-16
'MARS'	mRNA	3717	4513	0.281267	1.11e-18	9.74e-17
'TMEM141'	mRNA	930	587	-0.662551	1.07e-18	9.5e-17
'SEPT10'	mRNA	4151	3381	-0.29469	9.44e-19	8.4e-17
'SLC7A1'	mRNA	3344	4103	0.296423	9.29e-19	8.31e-17
'DDIT4'	mRNA	5412	4517	-0.259478	3.75e-19	3.4e-17
'NCAPG2'	mRNA	1879	1366	-0.458689	2.28e-19	2.07e-17
'EEF1A2'	mRNA	1309	885	-0.563397	1.31e-19	1.2e-17
'CSE1L'	mRNA	4726	3879	-0.283616	9.27e-20	8.61e-18
'S100A6'	mRNA	3508	2783	-0.332689	7.82e-20	7.3e-18
'PDK1'	mRNA	822	492	-0.739161	6.47e-20	6.07e-18
'XRCC6'	mRNA	7595	6503	-0.222626	5.72e-20	5.41e-18
'OAS3'	mRNA	3585	2849	-0.330199	5.69e-20	5.41e-18
'DLGAP5'	mRNA	1535	1068	-0.522008	5.42e-20	5.19e-18
'CIT'	mRNA	2027	1483	-0.449509	4.55e-20	4.41e-18
'PDIA4'	mRNA	6743	5713	-0.237823	4.11e-20	4.01e-18
'ITGB5'	mRNA	4615	5535	0.263571	4.1e-20	4.02e-18
'MYC'	mRNA	826	1242	0.58977	3.58e-20	3.54e-18
'TSKU'	mRNA	2129	2774	0.383111	2.09e-20	2.08e-18
'DDX17'	mRNA	5651	6673	0.241148	1.97e-20	1.98e-18
'FASN'	mRNA	6119	5126	-0.254144	1.12e-20	1.13e-18
'GLUD1'	mRNA	3331.7	4143.83	0.316025	3.63e-21	3.68e-19
'IDH1'	mRNA	6567	7693	0.229631	2.29e-21	2.34e-19
'MYO10'	mRNA	7956	9196	0.210282	1.5e-21	1.56e-19
'EIF3CL'	mRNA	230.28	482.45	1.06831	1.18e-21	1.23e-19
'KIF2C'	mRNA	1993	1432	-0.475591	9.57e-22	1.01e-19
'CCPG1'	mRNA	1414.47	1969.42	0.478828	8.95e-22	9.46e-20
'PSPH'	mRNA	1054.22	1540.73	0.548757	7.82e-22	8.33e-20
'TAPBP'	mRNA	3935.47	4829.74	0.296728	7.68e-22	8.23e-20
'GPSM2'	mRNA	3473.55	2714.49	-0.354411	6.17e-22	6.67e-20
'KIF20A'	mRNA	2485	1849	-0.425182	4.97e-22	5.44e-20
'ACAA2'	mRNA	2801	2122	-0.399199	4.39e-22	4.85e-20
'SEPT2'	mRNA	7961	6775	-0.23141	2.42e-22	2.7e-20
'SDC4'	mRNA	3567	2788	-0.354162	1.86e-22	2.09e-20
'PCCA'	mRNA	2499.09	1852.61	-0.430525	1.26e-22	1.42e-20
'CCNB1'	mRNA	3106	2378	-0.38399	9.96e-23	1.13e-20
'NXF1'	mRNA	2069	2747	0.410242	9.39e-23	1.08e-20
'EIF1'	mRNA	6064	7197	0.248445	4.19e-23	4.83e-21
'RBCK1'	mRNA	3172	4013	0.340607	2.01e-23	2.33e-21
'RAB11A'	mRNA	4615.81	3702.9	-0.31661	1.88e-23	2.21e-21
'CALM3'	mRNA	5794.14	4756.62	-0.283339	7.99e-24	9.44e-22
'TAGLN2'	mRNA	3601	2792	-0.36578	5.74e-24	6.84e-22
'POLR2A'	mRNA	3586	4489	0.325337	5.43e-24	6.52e-22
'ALDOC'	mRNA	178	35	-2.34513	1.76e-24	2.14e-22
'KPNA2'	mRNA	5434	4416	-0.297956	1.57e-24	1.93e-22
'C4orf3'	mRNA	1261	797	-0.660598	1.16e-24	1.44e-22
'LOC112267876'	mRNA	179.42	35.12	-2.35166	9.69e-25	1.21e-22
'PAICS'	mRNA	3001	2246	-0.416767	2.26e-25	2.87e-23
'CLIC4'	mRNA	5581	6730	0.271402	2.1e-25	2.69e-23
'RPL36A'	mRNA	8878.68	7537.35	-0.234969	2.03e-25	2.62e-23
'EGLN3'	mRNA	876	492	-0.830954	1.71e-25	2.24e-23
'IL6ST'	mRNA	4971	6071	0.289717	6.52e-26	8.72e-24
'ANLN'	mRNA	2792	2056	-0.44014	4.56e-26	6.16e-24
'HMGCR'	mRNA	3720	2861	-0.377464	4.19e-26	5.71e-24
'SOX9'	mRNA	4915	6017	0.293172	3.04e-26	4.21e-24
'LGALS1'	mRNA	260	72	-1.85112	2.6e-26	3.64e-24
'ABCC3'	mRNA	2870	3728	0.37867	2.51e-26	3.55e-24
'TPX2'	mRNA	4610	3643	-0.338321	2.49e-26	3.56e-24
'SLC16A3'	mRNA	1646.01	1086.63	-0.597794	8.62e-27	1.24e-24
'IGF2R'	mRNA	8801	10274	0.224577	6.83e-27	9.94e-25
'RPL32'	mRNA	11945	10327	-0.208667	4.18e-27	6.13e-25
'SLC16A1'	mRNA	8442	9895	0.230434	3.42e-27	5.07e-25
'SRXN1'	mRNA	2422	3233	0.417993	2.26e-27	3.39e-25
'NFE2L1'	mRNA	4685	5789	0.306584	2.09e-27	3.16e-25
'PARP4'	mRNA	3285	4226	0.364718	1e-27	1.53e-25
'GCOM1'	mRNA	123.42	0	-7.94611	9.69e-28	1.5e-25
'CALM2'	mRNA	11565	9948	-0.215968	5.53e-28	8.63e-26
'SLC2A3'	mRNA	735.73	372	-0.982555	3.23e-28	5.09e-26
'OGT'	mRNA	4894	6052	0.307717	9.14e-29	1.47e-26
'HACD2'	mRNA	3074.15	4014.68	0.386416	3.01e-29	4.89e-27
'DNASE2'	mRNA	1431	2103	0.556744	6.17e-30	1.03e-27
'HNRNPA3'	mRNA	7349	6028	-0.28455	5.23e-30	8.79e-28
'CEP55'	mRNA	2062	1392	-0.565566	3.71e-30	6.31e-28
'FRAS1'	mRNA	3176	4148	0.386524	3.53e-30	6.06e-28
'ATF4'	mRNA	7950.46	9457.57	0.25175	1.43e-30	2.48e-28
'SEC61A1'	mRNA	7401.99	8882.99	0.264451	1.72e-31	3.02e-29
'ITGA2'	mRNA	4644	5833	0.330189	1.67e-31	2.96e-29
'NDRG1'	mRNA	3314	2427	-0.448081	1.33e-31	2.39e-29
'PKD1'	mRNA	4137	5269	0.350263	8.73e-32	1.59e-29
'HOXB8'	mRNA	1378	2063	0.583487	7.62e-32	1.4e-29
'IARS'	mRNA	5894	7238	0.297663	4.23e-32	7.9e-30
'TLE4'	mRNA	1199	1849	0.626232	2.31e-32	4.36e-30
'SLC7A5'	mRNA	7667.1	9199	0.264115	1.77e-32	3.39e-30
'NUSAP1'	mRNA	3111	2241	-0.471917	1.39e-32	2.7e-30
'TSPAN1'	mRNA	1310	766	-0.772832	4.06e-33	7.97e-31
'SAT1'	mRNA	4309	3262	-0.400278	3e-33	5.97e-31
'TGFBI'	mRNA	8887	7349	-0.27283	2.65e-33	5.34e-31
'HMMR'	mRNA	1415	845	-0.74246	2.36e-33	4.83e-31
'LRP10'	mRNA	4627	5853	0.340418	2.24e-33	4.63e-31
'ARHGAP32'	mRNA	9000	10697	0.250528	4.66e-34	9.94e-32
'DHFR'	mRNA	2649.57	1822.77	-0.538307	3.83e-35	8.27e-33
'STMN1'	mRNA	3514.87	2547	-0.463354	1.94e-35	4.26e-33
'TXNRD1'	mRNA	9480	11260	0.249567	1.64e-35	3.64e-33
'CLU'	mRNA	7405	9001	0.282904	4.99e-36	1.14e-33
'FDFT1'	mRNA	6074	4765.01	-0.348849	4.33e-36	1.01e-33
'XPOT'	mRNA	3601	4745	0.399329	2.54e-36	6.01e-34
'PTTG1'	mRNA	2956	2051	-0.526	1.78e-37	4.27e-35
'BNIP3L'	mRNA	3537	2535	-0.479222	8.16e-38	1.99e-35
'CENPF'	mRNA	7077	5615	-0.332533	2.58e-38	6.49e-36
'SLC38A1'	mRNA	5600	7060	0.33556	6.86e-39	1.76e-36
'HMGB1'	mRNA	10173.4	8380	-0.278461	2.58e-39	6.73e-37
'SCD'	mRNA	12077	10111	-0.255018	1.85e-39	4.9e-37
'BUB1'	mRNA	3144	2184	-0.52431	1.58e-39	4.33e-37
'SULT1A3'	mRNA	575.89	211.4	-1.4445	6.3e-40	1.76e-37
'TFRC'	mRNA	5440	4130	-0.396146	9.1e-41	2.6e-38
'SULT1A4'	mRNA	109.68	403.93	1.88212	7.55e-41	2.2e-38
'GARS'	mRNA	5057	6511	0.365916	4.71e-42	1.4e-39
'NCAPD2'	mRNA	5822	4429	-0.393215	6.19e-43	1.87e-40
'PLEC'	mRNA	8467	10355	0.291724	1.46e-43	4.52e-41
'ME1'	mRNA	3236	4447	0.45994	7.68e-44	2.42e-41
'HMGCS1'	mRNA	3017	2009	-0.585318	5.51e-46	1.77e-43
'GDA'	mRNA	3815	2666	-0.515688	3.13e-46	1.03e-43
'ANXA1'	mRNA	5539	4117	-0.426713	2.33e-47	7.84e-45
'CALR'	mRNA	20354	17479	-0.218371	5.71e-49	1.96e-46
'EPHX1'	mRNA	4503	6014	0.418757	1.29e-49	4.54e-47
'ALDH3A1'	mRNA	2027	3085	0.607243	4.15e-50	1.5e-47
'HOXB9'	mRNA	5964	7713	0.372331	4.51e-51	1.71e-48
'GPI'	mRNA	9454.91	7450.99	-0.342313	2.4e-53	9.32e-51
'SLC3A2'	mRNA	5841	7703	0.400524	3.45e-58	1.41e-55
'RCN1'	mRNA	7013	9053	0.369683	7.21e-59	3.03e-56
'MLEC'	mRNA	12173	9741	-0.320224	2.49e-60	1.08e-57
'SLC1A5'	mRNA	17676	20897	0.242823	3.13e-61	1.44e-58
'PHGDH'	mRNA	4638	6406	0.46724	3.77e-64	1.78e-61
'PGAM1'	mRNA	8192.01	6150.95	-0.412089	5.74e-65	2.8e-62
'NQO1'	mRNA	11502	14240	0.309383	5.15e-66	2.6e-63
'ASNS'	mRNA	4974.61	6950.01	0.48375	6.85e-74	3.57e-71
'MKI67'	mRNA	13954	11039	-0.336751	1.44e-75	8.07e-73
'MT2A'	mRNA	12716	9936	-0.354589	7.21e-76	4.2e-73
'PSAT1'	mRNA	7451	9894	0.410439	1.37e-77	8.3e-75
'ADGRG1'	mRNA	6953.51	9345.07	0.427783	4.31e-79	2.72e-76
'HNRNPA1'	mRNA	20041.7	16309.8	-0.295949	8.13e-85	5.59e-82
'SLC7A11'	mRNA	2259	3771	0.740582	1.23e-85	8.83e-83
'TOP2A'	mRNA	11045	8307	-0.409675	4.95e-86	3.74e-83
'G6PD'	mRNA	4008	5971	0.576409	6.2e-87	4.93e-84
'ARL6IP1'	mRNA	11653	8771	-0.408569	3.2e-90	2.69e-87
'CXCL5'	mRNA	7103	4809	-0.561373	2.91e-98	2.59e-95
'GDF15'	mRNA	2663	4530	0.767777	5.36e-109	5.06e-106
'TUBB4B'	mRNA	13628	10176	-0.420086	1.16e-110	1.17e-107
'TUBB'	mRNA	18866	14483	-0.380109	6.38e-127	6.9e-124
'ALDOA'	mRNA	21972	17161	-0.355214	3.53e-130	4.1e-127
'KRT19'	mRNA	16362	12233	-0.418252	1.96e-131	2.48e-128
'TPI1'	mRNA	11809	8294	-0.508428	9.34e-136	1.28e-132
'SQSTM1'	mRNA	5910.71	8927.87	0.596303	5.01e-137	7.57e-134
'TXNIP'	mRNA	12500	8845	-0.497675	3.61e-138	6.06e-135
'FTL'	mRNA	19844	25132	0.342141	8.65e-139	1.64e-135
'HSP90AA1'	mRNA	49313.8	41279.8	-0.255235	5.09e-156	1.1e-152
'PTMA'	mRNA	22017.1	16593.6	-0.406681	2.26e-167	5.69e-164
'ENO1'	mRNA	23765	17992	-0.400164	3.12e-175	9.43e-172
'PGK1'	mRNA	12472	7871	-0.662755	1.69e-229	6.37e-226
'TUBA1B'	mRNA	23512.2	16765.1	-0.48663	6.37e-248	3.21e-244
'GAPDH'	mRNA	122984	99196	-0.308798	0	0
'LDHA'	mRNA	26849	15969	-0.748276	0	0
