# Supplementary material for: Solobacterium moorei promotes tumor progression via the Integrin α2/β1-PI3K-AKT-mTOR-C-myc signaling pathway in colorectal cancer
Source: Int J Biol Sci. 2025 Jan 27;21(4):1497–512. doi: 10.7150/ijbs.102742 (PMC11844286; doi:10.7150/ijbs.102742)
Supplement: Supplementary file 4 — Supplementary table 7. [file ijbsv21p1497s4.xlsx]

## Sheet: GO_AllLists
Table S7. The enriched GO terms and KEGG pathways in DLD-1 cells co-cultured with S. moorei
Category	GO	Description	Log(p-value)	Z-score	Hits
GO Biological Processes	GO:0008544	epidermis development	-5.9	6.2	AQP3|CRABP2|CCN2|EMP1|FLG|GLI2|JAG2|KRT15|SNAI1|TGM3|WNT5A|SCEL|TXNIP|KLK14|GAL|MCOLN3|ZBED2|PDZD7|KRT71
GO Biological Processes	GO:0010942	positive regulation of cell death	-5.6	5.6	CCN2|EEF1A2|FOS|KCNMA1|LDHA|NFATC4|PRF1|PTGS2|TFAP4|TGM2|TIMP3|TLR3|TNFRSF1B|UCP2|WNT5A|NSMAF|SQSTM1|UBD|TXNIP|PNMA2|DAPK2|PHLDA3|GAL|IL20RA|DDIT4|SCIN|PCSK9
GO Biological Processes	GO:0007169	transmembrane receptor protein tyrosine kinase signaling pathway	-5.4	5.5	COL1A1|COL4A1|CCN2|EFNA3|FGFR3|FGFR4|FUT7|JAK3|NFATC4|NRTN|PLAT|STAT5A|VEGFB|WNT5A|APLN|SOCS3|GDF15|GAB2|TXNIP|NGEF|DNAI1|WNT4|DDIT4|CCDC88A|SULF2|NCOA5|WDR54
GO Biological Processes	GO:0009991	response to extracellular stimulus	-5.2	5.4	ADRB1|AQP3|CDKN2D|COL1A1|CYP24A1|FOS|GIPR|FOXA2|LDHA|NUDT1|PTGS2|SIPA1|SLC16A1|SPP1|UCP2|VGF|TFEB|GDF15|WDR45|KIF26A|WNT4|RRAGD|PCSK9
GO Biological Processes	GO:0045229	external encapsulating structure organization	-5	5.6	COL1A1|COL4A1|CCN2|FGFR4|PRSS1|FSCN1|TGM3|TNFRSF1B|ST7|MMP24|C6orf15|SULF2|MMP25|MMP28|ADAMTS14|OLFML2A|ADAMTS15
GO Biological Processes	GO:0009409	response to cold	-4.9	7.1	ADRB1|FOS|GMPR|HSPA2|NFKBIA|UCP2|VGF
KEGG Pathway	hsa04657	IL-17 signaling pathway	-4.7	6.2	FOS|CXCL1|CXCL2|CXCL3|CXCL8|NFKBIA|PTGS2|CCL20|MAPK15
KEGG Pathway	ko05134	Legionellosis	-4.6	6.6	EEF1A2|CXCL1|CXCL2|CXCL3|HSPA2|CXCL8|NFKBIA
GO Biological Processes	GO:1990266	neutrophil migration	-4.6	5.8	FUT7|CXCL1|CXCL2|CXCL3|CXCL8|MDK|PRTN3|CCL20|RIPOR2|DAPK2
GO Biological Processes	GO:0009132	nucleoside diphosphate metabolic process	-4.5	5.8	ALDOC|ENTPD2|ENO2|GALK1|LDHA|NME3|PGK1|DDIT4|NUDT7|ENTPD8
GO Biological Processes	GO:0030198	extracellular matrix organization	-4.5	5.2	COL1A1|COL4A1|CCN2|FGFR4|PRSS1|FSCN1|TNFRSF1B|ST7|MMP24|C6orf15|SULF2|MMP25|MMP28|ADAMTS14|OLFML2A|ADAMTS15
GO Biological Processes	GO:0043062	extracellular structure organization	-4.5	5.2	COL1A1|COL4A1|CCN2|FGFR4|PRSS1|FSCN1|TNFRSF1B|ST7|MMP24|C6orf15|SULF2|MMP25|MMP28|ADAMTS14|OLFML2A|ADAMTS15
GO Biological Processes	GO:0043068	positive regulation of programmed cell death	-4.5	4.9	EEF1A2|KCNMA1|LDHA|NFATC4|PRF1|PTGS2|TFAP4|TGM2|TIMP3|TLR3|TNFRSF1B|WNT5A|NSMAF|SQSTM1|UBD|TXNIP|PNMA2|DAPK2|PHLDA3|GAL|IL20RA|SCIN|PCSK9
GO Biological Processes	GO:0032787	monocarboxylic acid metabolic process	-4.5	4.8	ALDOC|CRABP2|CYP2B6|CYP24A1|ENO2|FGFR4|GALK1|GAMT|LDHA|CYP4F3|ME1|MIF|PDK1|PGK1|PTGS1|PTGS2|ACSM3|HSD17B8|DDIT4|ELOVL3|NUDT8|NUDT7|CYP4V2|HTD2
GO Biological Processes	GO:0031668	cellular response to extracellular stimulus	-4.4	5.2	AQP3|COL1A1|CYP24A1|FOS|FOXA2|NUDT1|SIPA1|UCP2|TFEB|WDR45|KIF26A|WNT4|RRAGD|PCSK9
GO Biological Processes	GO:0032963	collagen metabolic process	-4.4	5.8	COL1A1|CCN2|PRTN3|MMP24|WNT4|VSIR|MMP25|MMP28|ADAMTS14
GO Biological Processes	GO:0070482	response to oxygen levels	-4.3	5	AQP3|CA9|COL1A1|CCN2|KCNMA1|LDHA|MYC|PDK1|PGK1|PLAT|PTGS2|UCP2|VEGFB|NDRG1|ANGPTL4|DDIT4|EGLN3
GO Biological Processes	GO:0055086	nucleobase-containing small molecule metabolic process	-4.3	4.7	ALDOC|ATP5F1D|ENTPD2|CDA|ENO2|GALK1|GMPR|LDHA|ME1|NUDT1|NME3|PDK1|PGK1|ACSM3|QPRT|DDIT4|ELOVL3|MACROD2|NUDT8|NUDT7|ENTPD8|SULT1A4|HTD2
GO Biological Processes	GO:0030574	collagen catabolic process	-4.3	6.6	PRTN3|MMP24|VSIR|MMP25|MMP28|ADAMTS14
GO Biological Processes	GO:0042633	hair cycle	-4.3	5.7	GLI2|PER1|PTGS2|SNAI1|TGM3|WNT5A|PPP1R13L|GAL|KRT71
GO Biological Processes	GO:0042303	molting cycle	-4.3	5.7	GLI2|PER1|PTGS2|SNAI1|TGM3|WNT5A|PPP1R13L|GAL|KRT71
GO Biological Processes	GO:0072672	neutrophil extravasation	-4.3	8.1	FUT7|MDK|PRTN3|RIPOR2
GO Biological Processes	GO:0006753	nucleoside phosphate metabolic process	-4.3	4.7	ALDOC|ATP5F1D|ENTPD2|CDA|ENO2|GALK1|GMPR|LDHA|ME1|NME3|PDK1|PGK1|ACSM3|QPRT|DDIT4|ELOVL3|NUDT8|NUDT7|ENTPD8|SULT1A4|HTD2
GO Biological Processes	GO:0071496	cellular response to external stimulus	-4.3	4.9	AQP3|COL1A1|CYP24A1|FOS|FOXA2|NUDT1|PTGS2|SIPA1|TLR3|UCP2|TFEB|WDR45|KIF26A|WNT4|RRAGD|PCSK9
KEGG Pathway	ko04668	TNF signaling pathway	-4.2	5.6	FOS|CXCL1|CXCL2|CXCL3|NFKBIA|PTGS2|CCL20|TNFRSF1B|SOCS3
GO Biological Processes	GO:0043065	positive regulation of apoptotic process	-4.2	4.7	EEF1A2|KCNMA1|LDHA|NFATC4|PTGS2|TFAP4|TGM2|TIMP3|TLR3|TNFRSF1B|WNT5A|NSMAF|SQSTM1|UBD|TXNIP|PNMA2|DAPK2|PHLDA3|GAL|IL20RA|SCIN|PCSK9
GO Biological Processes	GO:0097529	myeloid leukocyte migration	-4.2	5.1	FUT7|CXCL1|CXCL2|CXCL3|CXCL8|MDK|MIF|PRTN3|CCL20|VEGFB|RIPOR2|DAPK2|MMP28
GO Biological Processes	GO:0036293	response to decreased oxygen levels	-4.2	4.9	AQP3|CA9|CCN2|KCNMA1|LDHA|MYC|PDK1|PGK1|PLAT|PTGS2|UCP2|VEGFB|NDRG1|ANGPTL4|DDIT4|EGLN3
KEGG Pathway	hsa05200	Pathways in cancer	-4.1	4.8	COL4A1|FGF11|FGFR3|FOS|GLI2|CXCL8|MYC|NFKBIA|PTGS2|STAT5A|VEGFB|WNT5A|CCNE2|LPAR2|DAPK2|WNT4|TCF7L1|EGLN3
GO Biological Processes	GO:0044344	cellular response to fibroblast growth factor stimulus	-4.1	5.5	COL1A1|CCN2|FGFR3|FGFR4|CXCL8|WNT5A|APLN|WNT4|SULF2
GO Biological Processes	GO:0030595	leukocyte chemotaxis	-4	4.9	CXCL1|CXCL2|CXCL3|CXCL8|MDK|MIF|CCL20|VEGFB|WNT5A|RIPOR2|CORO1A|DAPK2|MMP28
GO Biological Processes	GO:0050900	leukocyte migration	-4	4.6	FUT7|CXCL1|CXCL2|CXCL3|CXCL8|MDK|MIF|PRTN3|CCL20|SELPLG|VEGFB|WNT5A|RIPOR2|CORO1A|DAPK2|CRTAM|MMP28
GO Biological Processes	GO:0071774	response to fibroblast growth factor	-3.9	5.2	COL1A1|CCN2|FGFR3|FGFR4|CXCL8|WNT5A|APLN|WNT4|SULF2
KEGG Pathway	hsa04151	PI3K-Akt signaling pathway	-3.9	4.6	COL1A1|COL4A1|EFNA3|FGF11|FGFR3|FGFR4|IL3RA|ITGB1|JAK3|MYC|SPP1|VEGFB|CCNE2|LPAR2|DDIT4|C8orf44-SGK3
GO Biological Processes	GO:0001666	response to hypoxia	-3.9	4.6	AQP3|CA9|KCNMA1|LDHA|MYC|PDK1|PGK1|PLAT|PTGS2|UCP2|VEGFB|NDRG1|ANGPTL4|DDIT4|EGLN3
GO Biological Processes	GO:0072521	purine-containing compound metabolic process	-3.9	4.5	ALDOC|ATP5F1D|ENO2|GALK1|GMPR|LDHA|NUDT1|NME3|PDK1|PGK1|ACSM3|DDIT4|ELOVL3|MACROD2|NUDT8|NUDT7|SULT1A4|HTD2
GO Biological Processes	GO:0097530	granulocyte migration	-3.9	5	FUT7|CXCL1|CXCL2|CXCL3|CXCL8|MDK|PRTN3|CCL20|RIPOR2|DAPK2
GO Biological Processes	GO:0048730	epidermis morphogenesis	-3.8	6.2	GLI2|SNAI1|TGM3|KLK14|KRT71
GO Biological Processes	GO:0048608	reproductive structure development	-3.7	4.4	AMH|DLX3|GLI2|ITGB8|KRT19|NUDT1|PTGS2|SNAI1|SPP1|NKX2-1|TLR3|VGF|WNT5A|TFEB|ADAM19|SOCS3|IRX5|WNT4
GO Biological Processes	GO:0061458	reproductive system development	-3.7	4.4	AMH|DLX3|GLI2|ITGB8|KRT19|NUDT1|PTGS2|SNAI1|SPP1|NKX2-1|TLR3|VGF|WNT5A|TFEB|ADAM19|SOCS3|IRX5|WNT4
GO Biological Processes	GO:2000389	regulation of neutrophil extravasation	-3.7	8.1	FUT7|MDK|RIPOR2
GO Biological Processes	GO:0033280	response to vitamin D	-3.7	6	AQP3|CDKN2D|CYP24A1|PTGS2|SPP1
GO Biological Processes	GO:0009746	response to hexose	-3.6	4.6	CFTR|CCN2|GIPR|FOXA2|LDHA|LGALS1|PTGS2|UCP2|BAIAP3|TXNIP|ANO1|TWNK
GO Biological Processes	GO:0031667	response to nutrient levels	-3.6	4.3	ADRB1|AQP3|CDKN2D|COL1A1|CYP24A1|GIPR|FOXA2|LDHA|PTGS2|SLC16A1|SPP1|UCP2|VGF|TFEB|GDF15|WDR45|WNT4|RRAGD|PCSK9
GO Biological Processes	GO:0009743	response to carbohydrate	-3.6	4.5	CFTR|CCN2|GIPR|FOXA2|LDHA|LGALS1|ME1|PTGS2|UCP2|BAIAP3|TXNIP|ANO1|TWNK
GO Biological Processes	GO:0051345	positive regulation of hydrolase activity	-3.6	4.2	ADRB1|CCN2|EFNA3|FGFR3|MYC|PCOLCE|PRTN3|CCL20|SIPA1|TFAP4|TGM2|WNT5A|LPAR2|NGEF|WNT4|PPP1R14D|ASAP3|VSIR|ARAP3|EGLN3|DOCK11|TBC1D3I
GO Biological Processes	GO:0030593	neutrophil chemotaxis	-3.6	5	CXCL1|CXCL2|CXCL3|CXCL8|MDK|CCL20|RIPOR2|DAPK2
GO Biological Processes	GO:0061448	connective tissue development	-3.6	4.5	ACTA2|ANXA6|COL1A1|CCN2|FGFR3|GLI2|ITGB8|MDK|SNAI1|WNT5A|SULF2|SCIN|SELENOM
GO Biological Processes	GO:0045785	positive regulation of cell adhesion	-3.6	4.3	FUT7|GLI2|FOXA2|JAK3|LGALS1|MDK|RRAS|TGM2|WNT5A|CHRD|ADAM19|CORO1A|ICOSLG|WNT4|VSIR|MYADM|CCDC88B|RELL2
GO Biological Processes	GO:0051216	cartilage development	-3.6	4.6	ANXA6|COL1A1|CCN2|FGFR3|GLI2|ITGB8|MDK|SNAI1|WNT5A|SULF2|SCIN
GO Biological Processes	GO:0060485	mesenchyme development	-3.6	4.4	ACTA2|AMH|ANXA6|COL1A1|FOXA2|MDK|MYC|NRTN|S100A4|SNAI1|NKX2-1|WNT5A|SEMA7A|WNT4
GO Biological Processes	GO:0034284	response to monosaccharide	-3.5	4.5	CFTR|CCN2|GIPR|FOXA2|LDHA|LGALS1|PTGS2|UCP2|BAIAP3|TXNIP|ANO1|TWNK
GO Biological Processes	GO:0006090	pyruvate metabolic process	-3.5	4.9	ALDOC|ENO2|GALK1|LDHA|ME1|PDK1|PGK1|DDIT4
GO Biological Processes	GO:0008543	fibroblast growth factor receptor signaling pathway	-3.5	5.1	CCN2|FGFR3|FGFR4|WNT5A|APLN|WNT4|SULF2
GO Biological Processes	GO:0009117	nucleotide metabolic process	-3.4	4.1	ALDOC|ATP5F1D|CDA|ENO2|GALK1|GMPR|LDHA|ME1|NME3|PDK1|PGK1|ACSM3|QPRT|DDIT4|ELOVL3|NUDT8|NUDT7|SULT1A4|HTD2
GO Biological Processes	GO:0097435	supramolecular fiber organization	-3.4	3.9	COL1A1|CCN2|KRT19|FSCN1|TNNT1|SERF1A|CORO1A|LDB3|NAA80|TUBG2|RANGRF|WNT4|ASAP3|CCDC88A|CYRIA|ESPN|PSRC1|CGNL1|SCIN|MYADM|KRT71|PLEKHH2|ADAMTS14|CCDC88B|SERF1B
GO Biological Processes	GO:0051129	negative regulation of cellular component organization	-3.4	3.9	GFI1|H1-0|HSPA2|LGALS1|NFATC4|PLXNB3|SPP1|TNFRSF1B|WNT5A|SEMA7A|H1-10|AURKB|CORO1A|NGEF|SLX1B|PIF1|WDR54|CGNL1|SCIN|MYADM|NEU4|PLEKHH2|PCSK9|RTN4RL2|SLX1A
GO Biological Processes	GO:0007584	response to nutrient	-3.3	4.4	AQP3|CDKN2D|COL1A1|CYP24A1|GIPR|FOXA2|LDHA|PTGS2|SLC16A1|SPP1
GO Biological Processes	GO:0030155	regulation of cell adhesion	-3.3	3.9	COL1A1|FUT7|GLI2|FOXA2|CXCL8|JAG2|JAK3|LGALS1|MDK|PLXNB3|RRAS|SIPA1|TGM2|WNT5A|CHRD|ADAM19|RIPOR2|CORO1A|ICOSLG|WNT4|CRTAM|VSIR|MYADM|CCDC88B|RELL2
GO Biological Processes	GO:0002521	leukocyte differentiation	-3.3	4	FOS|FUT7|GLI2|ITGB8|JAG2|JAK3|LFNG|LGALS1|MDK|MYC|PRTN3|RRAS|TLR3|GAB2|TSPAN2|UBD|WNT4|CRTAM|VSIR|DOCK11
GO Biological Processes	GO:0006936	muscle contraction	-3.3	4.1	ACTA2|ANK2|ANXA6|CCN2|GAMT|KCNMA1|PTGS2|SCN5A|SNTA1|TNNT1|VEGFB|SPHK1|PPP1R13L|RANGRF|SULF2
GO Biological Processes	GO:2000242	negative regulation of reproductive process	-3.3	5	AMH|OVGP1|PLAT|SNAI1|WNT5A|WNT4
KEGG Pathway	hsa04360	Axon guidance	-3.3	4.4	EFNA3|NFATC4|PDK1|PLXNB3|RRAS|WNT5A|SEMA7A|NGEF|PARD6A|WNT4
KEGG Pathway	ko04360	Axon guidance	-3.3	4.4	EFNA3|NFATC4|PDK1|PLXNB3|RRAS|WNT5A|SEMA7A|NGEF|PARD6A|WNT4
GO Biological Processes	GO:0060326	cell chemotaxis	-3.3	4.1	CXCL1|CXCL2|CXCL3|CXCL8|MDK|MIF|PLXNB3|CCL20|VEGFB|WNT5A|RIPOR2|CORO1A|DAPK2|MMP28
GO Biological Processes	GO:1902622	regulation of neutrophil migration	-3.3	5.4	FUT7|CXCL8|MDK|RIPOR2|DAPK2
GO Biological Processes	GO:0040037	negative regulation of fibroblast growth factor receptor signaling pathway	-3.3	5.9	WNT5A|APLN|WNT4|SULF2
GO Biological Processes	GO:0090023	positive regulation of neutrophil chemotaxis	-3.3	5.9	CXCL8|MDK|RIPOR2|DAPK2
GO Biological Processes	GO:0001890	placenta development	-3.3	4.5	DLX3|ITGB8|KRT19|PTGS2|SNAI1|SPP1|TFEB|ADAM19|SOCS3
GO Biological Processes	GO:0001501	skeletal system development	-3.3	3.9	ANXA6|COL1A1|CCN2|DLX6|FGFR3|GLI2|HOXB8|ITGB8|JAG2|MDK|SNAI1|TGM2|WNT5A|CHRD|IRX5|SULF2|HES7|SCIN|NOTUM
KEGG Pathway	hsa05161	Hepatitis B	-3.3	4.3	FOS|CXCL8|JAK3|MYC|NFATC4|NFKBIA|STAT5A|TLR3|CCNE2|TICAM2
KEGG Pathway	hsa04371	Apelin signaling pathway	-3.3	4.4	ACTA2|CCN2|JAG2|NOTCH3|PLAT|RRAS|SPP1|APLN|SPHK1
GO Biological Processes	GO:0005975	carbohydrate metabolic process	-3.2	3.8	ALDOC|ENO2|FUT7|GALK1|FOXA2|LDHA|ME1|OVGP1|PDK1|PGK1|SLC2A3|TFF3|B3GALT4|MGAM|ISYNA1|COQ3|DPM3|DDIT4|SDHAF3|NEU4|B3GLCT
GO Biological Processes	GO:2000049	positive regulation of cell-cell adhesion mediated by cadherin	-3.2	6.8	FOXA2|WNT5A|ADAM19
GO Biological Processes	GO:0062009	secondary palate development	-3.2	5.8	ITGB8|JAG2|WNT5A|MMP25
GO Biological Processes	GO:0009266	response to temperature stimulus	-3.2	4.3	ADRB1|FOS|GMPR|HSPA2|NFKBIA|PTGS2|UCP2|VGF|MMP24|ANO1
GO Biological Processes	GO:0050918	positive chemotaxis	-3.2	4.9	CXCL8|MIF|PLXNB3|VEGFB|WNT5A|CORO1A
GO Biological Processes	GO:0009749	response to glucose	-3.2	4.2	CFTR|CCN2|GIPR|FOXA2|LDHA|LGALS1|UCP2|BAIAP3|TXNIP|ANO1|TWNK
GO Biological Processes	GO:0015850	organic hydroxy compound transport	-3.2	4.1	AQP3|CFTR|NFKBIA|SLC16A1|SPP1|SLC16A3|SLCO2B1|GAL|STARD5|SELENOM|SLC29A4|MAPK15|PCSK9
GO Biological Processes	GO:0032970	regulation of actin filament-based process	-3.2	3.9	ANK2|CCN2|MDK|SCN5A|FSCN1|CORO1A|NAA80|RANGRF|WNT4|ASAP3|CCDC88A|CYRIA|CGNL1|SCIN|MYADM|PLEKHH2
GO Biological Processes	GO:0045766	positive regulation of angiogenesis	-3.2	4.3	CAMP|CXCL8|ITGB8|MDK|RRAS|TLR3|VEGFB|WNT5A|SPHK1|ANGPTL4
GO Biological Processes	GO:1904018	positive regulation of vasculature development	-3.2	4.3	CAMP|CXCL8|ITGB8|MDK|RRAS|TLR3|VEGFB|WNT5A|SPHK1|ANGPTL4
GO Biological Processes	GO:0006163	purine nucleotide metabolic process	-3.2	3.9	ALDOC|ATP5F1D|ENO2|GALK1|GMPR|LDHA|NME3|PDK1|PGK1|ACSM3|DDIT4|ELOVL3|NUDT8|NUDT7|SULT1A4|HTD2
GO Biological Processes	GO:0061138	morphogenesis of a branching epithelium	-3.1	4.2	COL4A1|GLI2|MDK|MYC|NFATC4|TGM2|NKX2-1|WNT5A|SOCS3|WNT4
GO Biological Processes	GO:0002688	regulation of leukocyte chemotaxis	-3.1	4.4	CXCL8|MDK|MIF|VEGFB|WNT5A|RIPOR2|DAPK2|MMP28
GO Biological Processes	GO:0031345	negative regulation of cell projection organization	-3.1	4.1	GFI1|LGALS1|NFATC4|PLXNB3|SPP1|WNT5A|SEMA7A|NGEF|NEU4|RTN4RL2
GO Biological Processes	GO:0071624	positive regulation of granulocyte chemotaxis	-3.1	5.5	CXCL8|MDK|RIPOR2|DAPK2
GO Biological Processes	GO:0016052	carbohydrate catabolic process	-3.1	4.2	ALDOC|ENO2|FUT7|GALK1|LDHA|PGK1|MGAM|DDIT4|NEU4
GO Biological Processes	GO:0010975	regulation of neuron projection development	-3.1	3.8	CRABP2|DGKG|GFI1|LGALS1|MDK|NFATC4|PLXNB3|SPP1|WNT5A|SEMA7A|LZTS3|NGEF|SS18L2|CCDC88A|ARHGAP33|NEU4|RTN4RL2
GO Biological Processes	GO:0043547	positive regulation of GTPase activity	-3.1	4	ADRB1|PRTN3|CCL20|SIPA1|TGM2|WNT5A|NGEF|WNT4|ASAP3|ARAP3|DOCK11|TBC1D3I
GO Biological Processes	GO:0071621	granulocyte chemotaxis	-3.1	4.3	CXCL1|CXCL2|CXCL3|CXCL8|MDK|CCL20|RIPOR2|DAPK2
GO Biological Processes	GO:0009150	purine ribonucleotide metabolic process	-3	3.8	ALDOC|ATP5F1D|ENO2|GALK1|LDHA|NME3|PDK1|PGK1|ACSM3|DDIT4|ELOVL3|NUDT8|NUDT7|SULT1A4|HTD2
GO Biological Processes	GO:0044331	cell-cell adhesion mediated by cadherin	-3	5.4	FOXA2|WNT5A|ADAM19|MMP24
GO Biological Processes	GO:1902624	positive regulation of neutrophil migration	-3	5.4	CXCL8|MDK|RIPOR2|DAPK2
GO Biological Processes	GO:0010035	response to inorganic substance	-3	3.7	AQP3|ATP5F1D|COL1A1|EEF1A2|FOS|GIPR|KCNMA1|LDHA|NUDT1|NFATC4|PTGS2|SCN5A|SIPA1|UCP2|WNT5A|SPHK1|NDRG1|TXNIP|KCNMB3|SELENOM
GO Biological Processes	GO:0035270	endocrine system development	-3	4.3	GIPR|GLI2|MNX1|FOXA2|MDK|NKX2-1|WNT5A|WNT4
GO Biological Processes	GO:0001503	ossification	-3	3.8	COL1A1|CCN2|CYP24A1|FGFR3|GLI2|MDK|PTGS2|CLEC11A|SNAI1|SPP1|WNT5A|SEMA7A|CHRD|WNT4|KREMEN2|NOTUM
GO Biological Processes	GO:1901615	organic hydroxy compound metabolic process	-3	3.7	CFTR|CYP24A1|FGFR4|GALK1|GFI1|LDHA|CYP4F3|MAOA|SNAI1|WNT5A|SPHK1|SLC7A11|ISYNA1|COQ3|WNT4|DEGS2|PCSK9|CYP4V2|SULT1A4
GO Biological Processes	GO:0032940	secretion by cell	-3	3.6	CFTR|CCN2|GIPR|FOXA2|SEPTIN5|SLC16A1|SPP1|TNFRSF1B|UCP2|VGF|SYN3|LTBP4|DOC2A|APLN|BAIAP3|GAB2|CPLX2|CORO1A|RAB26|PARD6A|GAL|ANO1|NKD2|SCIN|SELENOM
GO Biological Processes	GO:0008630	intrinsic apoptotic signaling pathway in response to DNA damage	-3	4.4	CDKN2D|MIF|NFATC4|SNAI1|TNFRSF1B|PHLDA3|DDIT4
GO Biological Processes	GO:0006165	nucleoside diphosphate phosphorylation	-3	4.4	ALDOC|ENO2|GALK1|LDHA|NME3|PGK1|DDIT4
GO Biological Processes	GO:0046879	hormone secretion	-3	3.9	CFTR|GIPR|FOXA2|SLC16A1|SPP1|UCP2|VGF|LTBP4|APLN|BAIAP3|GAL|ANO1|SELENOM
GO Biological Processes	GO:0031069	hair follicle morphogenesis	-3	5.3	GLI2|SNAI1|TGM3|KRT71
GO Biological Processes	GO:0043588	skin development	-3	3.9	AQP3|COL1A1|FLG|GLI2|SNAI1|TGM3|WNT5A|SCEL|TXNIP|GAL|ZBED2|KRT71
GO Biological Processes	GO:0015833	peptide transport	-2.9	3.9	CFTR|GIPR|FOXA2|SLC16A1|UCP2|VGF|LTBP4|APLN|BAIAP3|SLC7A11|GAL|ANO1
GO Biological Processes	GO:0046939	nucleotide phosphorylation	-2.9	4.3	ALDOC|ENO2|GALK1|LDHA|NME3|PGK1|DDIT4
GO Biological Processes	GO:0006672	ceramide metabolic process	-2.9	4.3	FUT7|ITGB8|NSMAF|B3GALT4|SPHK1|DEGS2|NEU4
GO Biological Processes	GO:0042886	amide transport	-2.9	3.8	AQP3|CFTR|GIPR|FOXA2|SLC16A1|UCP2|VGF|LTBP4|APLN|BAIAP3|SLC7A11|GAL|ANO1
GO Biological Processes	GO:0046683	response to organophosphorus	-2.9	4.1	CFTR|COL1A1|FOS|LDHA|PER1|PTGS2|VGF|CIB2
GO Biological Processes	GO:0001763	morphogenesis of a branching structure	-2.9	3.9	COL4A1|GLI2|MDK|MYC|NFATC4|TGM2|NKX2-1|WNT5A|SOCS3|WNT4
GO Biological Processes	GO:0009135	purine nucleoside diphosphate metabolic process	-2.9	4.2	ALDOC|ENTPD2|ENO2|GALK1|LDHA|PGK1|DDIT4
GO Biological Processes	GO:0009179	purine ribonucleoside diphosphate metabolic process	-2.9	4.2	ALDOC|ENTPD2|ENO2|GALK1|LDHA|PGK1|DDIT4
GO Biological Processes	GO:0010817	regulation of hormone levels	-2.9	3.6	CFTR|CRABP2|GFI1|GIPR|FOXA2|SLC16A1|SPP1|UCP2|VGF|HSD17B8|LTBP4|APLN|BAIAP3|GAL|WNT4|PCSK4|ANO1|SELENOM
GO Biological Processes	GO:0023061	signal release	-2.9	3.6	CFTR|GIPR|FOXA2|SEPTIN5|SLC16A1|SPP1|UCP2|VGF|SYN3|LTBP4|DOC2A|APLN|BAIAP3|CPLX2|GAL|ANO1|SELENOM
GO Biological Processes	GO:0009259	ribonucleotide metabolic process	-2.8	3.6	ALDOC|ATP5F1D|ENO2|GALK1|LDHA|NME3|PDK1|PGK1|ACSM3|DDIT4|ELOVL3|NUDT8|NUDT7|SULT1A4|HTD2
GO Biological Processes	GO:0071417	cellular response to organonitrogen compound	-2.8	3.5	CAMP|CFTR|COL1A1|COL4A1|FUT7|JAK3|PTGS2|STAT5A|TGM2|UCP2|RGS9|SOCS3|GDF15|CIB2|DNAI1|ANO1|NCOA5|RRAGD|PCSK9|SULT1A4|CASTOR1
GO Biological Processes	GO:0009914	hormone transport	-2.8	3.7	CFTR|GIPR|FOXA2|SLC16A1|SPP1|UCP2|VGF|LTBP4|APLN|BAIAP3|GAL|ANO1|SELENOM
GO Biological Processes	GO:0030072	peptide hormone secretion	-2.8	3.8	CFTR|GIPR|FOXA2|SLC16A1|UCP2|VGF|LTBP4|APLN|BAIAP3|GAL|ANO1
GO Biological Processes	GO:0043087	regulation of GTPase activity	-2.8	3.6	ADRB1|PLXNB3|PRTN3|CCL20|SIPA1|TGM2|WNT5A|RIPOR2|NGEF|WNT4|ASAP3|ARAP3|DOCK11|TBC1D3I
GO Biological Processes	GO:0009185	ribonucleoside diphosphate metabolic process	-2.8	4.1	ALDOC|ENTPD2|ENO2|GALK1|LDHA|PGK1|DDIT4
GO Biological Processes	GO:0009952	anterior/posterior pattern specification	-2.8	3.8	GLI2|FOXA2|HOXB8|LFNG|WNT5A|BHLHE40|HES2|HES4|HES7|PLD6
GO Biological Processes	GO:0009913	epidermal cell differentiation	-2.8	3.8	AQP3|FLG|JAG2|TGM3|WNT5A|SCEL|TXNIP|MCOLN3|ZBED2|PDZD7
GO Biological Processes	GO:0045217	cell-cell junction maintenance	-2.8	5.7	PRTN3|PARD6A|MYADM
GO Biological Processes	GO:0048762	mesenchymal cell differentiation	-2.8	3.8	ANXA6|COL1A1|FOXA2|MDK|NRTN|S100A4|SNAI1|NKX2-1|WNT5A|SEMA7A|WNT4
GO Biological Processes	GO:0006937	regulation of muscle contraction	-2.8	3.9	ANK2|ANXA6|CCN2|KCNMA1|PTGS2|SCN5A|TNNT1|SPHK1|RANGRF
GO Biological Processes	GO:0090022	regulation of neutrophil chemotaxis	-2.8	4.9	CXCL8|MDK|RIPOR2|DAPK2
GO Biological Processes	GO:0010977	negative regulation of neuron projection development	-2.8	4	GFI1|LGALS1|SPP1|WNT5A|SEMA7A|NGEF|NEU4|RTN4RL2
GO Biological Processes	GO:0002062	chondrocyte differentiation	-2.8	4.1	ANXA6|CCN2|FGFR3|GLI2|MDK|SULF2|SCIN
GO Biological Processes	GO:0061844	antimicrobial humoral immune response mediated by antimicrobial peptide	-2.8	4.3	CAMP|CXCL1|CXCL2|CXCL3|CXCL8|H2BC12
GO Biological Processes	GO:2000241	regulation of reproductive process	-2.8	3.9	AMH|GPR3|OVGP1|PLAT|SNAI1|WNT5A|WNT4|CCDC87|MAPK15
GO Biological Processes	GO:0032204	regulation of telomere maintenance	-2.8	4.2	MYC|AURKB|SLX1B|PIF1|MAPK15|SLX1A
GO Biological Processes	GO:1901699	cellular response to nitrogen compound	-2.8	3.4	CAMP|CFTR|COL1A1|COL4A1|FUT7|JAK3|PTGS2|STAT5A|TGM2|TLR3|UCP2|RGS9|SOCS3|GDF15|CIB2|DNAI1|ANO1|NCOA5|RRAGD|PCSK9|SULT1A4|CASTOR1
GO Biological Processes	GO:0007219	Notch signaling pathway	-2.7	3.8	JAG2|KRT19|LFNG|NFKBIA|NOTCH3|SNAI1|NEURL1B|HES7|BEND6
GO Biological Processes	GO:0002790	peptide secretion	-2.7	3.7	CFTR|GIPR|FOXA2|SLC16A1|UCP2|VGF|LTBP4|APLN|BAIAP3|GAL|ANO1
GO Biological Processes	GO:0001942	hair follicle development	-2.7	4.2	GLI2|SNAI1|TGM3|WNT5A|GAL|KRT71
GO Biological Processes	GO:0006096	glycolytic process	-2.7	4.2	ALDOC|ENO2|GALK1|LDHA|PGK1|DDIT4
GO Biological Processes	GO:0019693	ribose phosphate metabolic process	-2.7	3.5	ALDOC|ATP5F1D|ENO2|GALK1|LDHA|NME3|PDK1|PGK1|ACSM3|DDIT4|ELOVL3|NUDT8|NUDT7|SULT1A4|HTD2
GO Biological Processes	GO:0071222	cellular response to lipopolysaccharide	-2.7	3.7	CAMP|GFI1|CXCL1|CXCL2|CXCL3|CXCL8|NFKBIA|TNFRSF1B|WNT5A|TICAM2
GO Biological Processes	GO:0008202	steroid metabolic process	-2.7	3.6	CFTR|CYP2B6|CYP24A1|FGFR4|GFI1|SNAI1|SPP1|HSD17B8|GAL|WNT4|PCSK9|CYP4V2|SULT1A4
GO Biological Processes	GO:0006757	ATP generation from ADP	-2.7	4.2	ALDOC|ENO2|GALK1|LDHA|PGK1|DDIT4
GO Biological Processes	GO:0071216	cellular response to biotic stimulus	-2.7	3.7	CAMP|GFI1|CXCL1|CXCL2|CXCL3|CXCL8|NFKBIA|TNFRSF1B|WNT5A|TXNIP|TICAM2
GO Biological Processes	GO:0120035	regulation of plasma membrane bounded cell projection organization	-2.7	3.4	CRABP2|DGKG|GFI1|LGALS1|MDK|NFATC4|PLXNB3|FSCN1|SPP1|WNT5A|SEMA7A|RIPOR2|LZTS3|NGEF|SS18L2|CCDC88A|ARHGAP33|NEU4|DOCK11|MAPK15|RTN4RL2
KEGG Pathway	ko04015	Rap1 signaling pathway	-2.7	3.7	EFNA3|FGF11|FGFR3|FGFR4|RRAS|SIPA1|VEGFB|LPAR2|PARD6A|ARAP3
GO Biological Processes	GO:0022409	positive regulation of cell-cell adhesion	-2.7	3.6	FUT7|GLI2|FOXA2|JAK3|LGALS1|MDK|WNT5A|ADAM19|CORO1A|ICOSLG|VSIR|CCDC88B
KEGG Pathway	ko05224	Breast cancer	-2.7	3.8	FGF11|FOS|JAG2|MYC|NOTCH3|WNT5A|WNT4|TCF7L1
GO Biological Processes	GO:0002685	regulation of leukocyte migration	-2.7	3.7	FUT7|CXCL8|MDK|MIF|CCL20|VEGFB|WNT5A|RIPOR2|DAPK2|MMP28
GO Biological Processes	GO:0022405	hair cycle process	-2.7	4.1	GLI2|SNAI1|TGM3|WNT5A|GAL|KRT71
GO Biological Processes	GO:0022404	molting cycle process	-2.7	4.1	GLI2|SNAI1|TGM3|WNT5A|GAL|KRT71
GO Biological Processes	GO:0034331	cell junction maintenance	-2.7	4.7	PRTN3|PARD6A|MYADM|CHCHD10
GO Biological Processes	GO:0030029	actin filament-based process	-2.7	3.3	ANK2|CCN2|CXCL1|KRT19|MDK|SCN5A|FSCN1|SNTA1|TNNT1|TESK2|CORO1A|LDB3|NAA80|RANGRF|WNT4|ASAP3|CCDC88A|PDLIM2|CYRIA|ESPN|CGNL1|SCIN|MYADM|PLEKHH2
GO Biological Processes	GO:0031669	cellular response to nutrient levels	-2.6	3.6	AQP3|COL1A1|CYP24A1|FOXA2|UCP2|TFEB|WDR45|WNT4|RRAGD|PCSK9
KEGG Pathway	hsa_M00003	Gluconeogenesis, oxaloacetate => fructose-6P	-2.6	5.3	ALDOC|ENO2|PGK1
GO Biological Processes	GO:0090036	regulation of protein kinase C signaling	-2.6	5.3	DGKG|WNT5A|MYADM
GO Biological Processes	GO:1901569	fatty acid derivative catabolic process	-2.6	5.3	CYP4F3|NUDT8|NUDT7
GO Biological Processes	GO:0098773	skin epidermis development	-2.6	4	GLI2|SNAI1|TGM3|WNT5A|GAL|KRT71
GO Biological Processes	GO:0022407	regulation of cell-cell adhesion	-2.6	3.4	FUT7|GLI2|FOXA2|JAK3|LGALS1|MDK|WNT5A|ADAM19|RIPOR2|CORO1A|ICOSLG|WNT4|CRTAM|VSIR|MYADM|CCDC88B
GO Biological Processes	GO:0060021	roof of mouth development	-2.6	4	DLX6|ITGB8|JAG2|SNAI1|WNT5A|MMP25
GO Biological Processes	GO:0003012	muscle system process	-2.6	3.3	ACTA2|ANK2|ANXA6|CCN2|GAMT|KCNMA1|PTGS2|SCN5A|SNTA1|TNFRSF1B|TNNT1|VEGFB|SPHK1|PPP1R13L|RANGRF|SULF2
GO Biological Processes	GO:0007610	behavior	-2.6	3.3	ADRB1|FOS|FOXA2|HOXB8|MDK|NFATC4|NRGN|SEPTIN5|PTGS2|SLC16A1|NKX2-1|APLN|USP2|GDF15|RASD2|SLC7A11|GAL|MCOLN3|DMBX1
GO Biological Processes	GO:0003002	regionalization	-2.6	3.4	GLI2|FOXA2|HOXB8|LFNG|SNAI1|NKX2-1|WNT5A|BHLHE40|CHRD|HES2|HES4|HES7|PLD6
GO Biological Processes	GO:0014074	response to purine-containing compound	-2.6	3.7	CFTR|COL1A1|FOS|LDHA|PER1|PTGS2|VGF|CIB2
GO Biological Processes	GO:0031649	heat generation	-2.6	5.1	ADRB1|PTGS2|APLN
GO Biological Processes	GO:0051782	negative regulation of cell division	-2.6	5.1	MYC|AURKB|TXNIP
GO Biological Processes	GO:0040036	regulation of fibroblast growth factor receptor signaling pathway	-2.6	4.5	WNT5A|APLN|WNT4|SULF2
GO Biological Processes	GO:0031344	regulation of cell projection organization	-2.6	3.2	CRABP2|DGKG|GFI1|LGALS1|MDK|NFATC4|PLXNB3|FSCN1|SPP1|WNT5A|SEMA7A|RIPOR2|LZTS3|NGEF|SS18L2|CCDC88A|ARHGAP33|NEU4|DOCK11|MAPK15|RTN4RL2
GO Biological Processes	GO:0051592	response to calcium ion	-2.6	3.7	AQP3|FOS|GIPR|KCNMA1|SCN5A|WNT5A|TXNIP|KCNMB3
GO Biological Processes	GO:0071897	DNA biosynthetic process	-2.6	3.6	CDKN2D|CCN2|FGFR4|MYC|SPHK1|AURKB|CHTF18|PIF1|MAPK15
GO Biological Processes	GO:1904356	regulation of telomere maintenance via telomere lengthening	-2.5	4.1	AURKB|SLX1B|PIF1|MAPK15|SLX1A
GO Biological Processes	GO:0071219	cellular response to molecule of bacterial origin	-2.5	3.5	CAMP|GFI1|CXCL1|CXCL2|CXCL3|CXCL8|NFKBIA|TNFRSF1B|WNT5A|TICAM2
GO Biological Processes	GO:0070848	response to growth factor	-2.5	3.2	CDKN1C|COL1A1|CCN2|FGFR3|FGFR4|FOS|CXCL8|ITGB8|MYC|NKX2-1|TNFRSF1B|VEGFB|WNT5A|LTBP4|CHRD|APLN|SPHK1|GDF15|CORO1A|WNT4|DDIT4|SULF2
GO Biological Processes	GO:0062012	regulation of small molecule metabolic process	-2.5	3.4	CDA|FGFR4|GFI1|FOXA2|PDK1|PTGS2|SNAI1|TFF3|SLC7A11|COQ3|WNT4|DDIT4|SDHAF3
GO Biological Processes	GO:0035337	fatty-acyl-CoA metabolic process	-2.5	4.4	ELOVL3|NUDT8|NUDT7|HTD2
KEGG Pathway	ko00590	Arachidonic acid metabolism	-2.5	4.1	CYP2B6|CYP4F3|PTGS1|PTGS2|JMJD7-PLA2G4B
KEGG Pathway	hsa00590	Arachidonic acid metabolism	-2.5	4.1	CYP2B6|CYP4F3|PTGS1|PTGS2|JMJD7-PLA2G4B
GO Biological Processes	GO:0048754	branching morphogenesis of an epithelial tube	-2.5	3.6	COL4A1|GLI2|MDK|MYC|NFATC4|NKX2-1|WNT5A|WNT4
GO Biological Processes	GO:0001568	blood vessel development	-2.5	3.1	ACTA2|CAMP|COL1A1|COL4A1|CCN2|DLX3|EFNA3|CXCL8|ITGB8|MDK|NFATC4|PGK1|PTGS2|RRAS|SAT1|TLR3|VEGFB|WNT5A|APLN|SPHK1|SOCS3|ANGPTL4|WNT4
GO Biological Processes	GO:0042593	glucose homeostasis	-2.5	3.4	CFTR|FGFR4|FOXA2|LGALS1|SLC16A1|UCP2|VGF|BAIAP3|ANO1|TWNK|NCOA5
GO Biological Processes	GO:0046031	ADP metabolic process	-2.5	3.9	ALDOC|ENO2|GALK1|LDHA|PGK1|DDIT4
GO Biological Processes	GO:0002028	regulation of sodium ion transport	-2.5	3.9	FGF11|PER1|SCN5A|SNTA1|RANGRF|PCSK9
GO Biological Processes	GO:0033500	carbohydrate homeostasis	-2.5	3.4	CFTR|FGFR4|FOXA2|LGALS1|SLC16A1|UCP2|VGF|BAIAP3|ANO1|TWNK|NCOA5
KEGG Pathway	ko04390	Hippo signaling pathway	-2.5	3.6	AMH|CCN2|GLI2|MYC|WNT5A|PARD6A|WNT4|TCF7L1
GO Biological Processes	GO:0033273	response to vitamin	-2.5	3.8	AQP3|CDKN2D|COL1A1|CYP24A1|PTGS2|SPP1
GO Biological Processes	GO:0002274	myeloid leukocyte activation	-2.5	3.4	CXCL8|ITGB8|MIF|TLR3|WNT5A|SPHK1|GAB2|NDRG1|UBD|CPLX2
GO Biological Processes	GO:0009611	response to wounding	-2.5	3.2	ANXA6|ENTPD2|COL1A1|CCN2|DGKG|GIPR|FOXA2|LGALS1|MDK|PLAT|SPP1|WNT5A|SLC7A11|PLLP|WNT4|BLOC1S4|SULF2|RTN4RL2
GO Biological Processes	GO:0032496	response to lipopolysaccharide	-2.5	3.3	CAMP|FOS|GFI1|CXCL1|CXCL2|CXCL3|CXCL8|NFKBIA|PTGS2|TNFRSF1B|WNT5A|PALM3|TICAM2
GO Biological Processes	GO:0061178	regulation of insulin secretion involved in cellular response to glucose stimulus	-2.5	4	CFTR|FOXA2|UCP2|BAIAP3|ANO1
KEGG Pathway	ko04658	Th1 and Th2 cell differentiation	-2.5	3.8	FOS|JAG2|JAK3|NFKBIA|NOTCH3|STAT5A
GO Biological Processes	GO:0019730	antimicrobial humoral response	-2.4	3.6	CAMP|CXCL1|CXCL2|CXCL3|CXCL8|PRTN3|H2BC12
GO Biological Processes	GO:0003013	circulatory system process	-2.4	3.1	ACTA2|ADRB1|ANK2|CCN2|KCNMA1|KLK1|PTGS1|PTGS2|ACSM3|SCN5A|SLC2A3|SLC16A1|SNTA1|VEGFB|APLN|PPP1R13L|SLCO2B1|RANGRF|SLC29A4
GO Biological Processes	GO:0006665	sphingolipid metabolic process	-2.4	3.5	FUT7|ITGB8|NSMAF|B3GALT4|SPHK1|ELOVL3|DEGS2|NEU4
GO Biological Processes	GO:0030855	epithelial cell differentiation	-2.4	3.1	ACTA2|ALDOC|AQP3|COL4A1|DLX3|DLX6|FLG|JAG2|PGK1|TGM3|NKX2-1|WNT5A|SCEL|TXNIP|SLC7A11|WNT4|MCOLN3|ZBED2|PDZD7|MYADM
GO Biological Processes	GO:1903131	mononuclear cell differentiation	-2.4	3.2	FUT7|GLI2|ITGB8|JAG2|JAK3|LFNG|LGALS1|MDK|MYC|PRTN3|UBD|WNT4|CRTAM|VSIR|DOCK11
GO Biological Processes	GO:0071363	cellular response to growth factor stimulus	-2.4	3.1	CDKN1C|COL1A1|CCN2|FGFR3|FGFR4|FOS|CXCL8|ITGB8|NKX2-1|TNFRSF1B|VEGFB|WNT5A|LTBP4|CHRD|APLN|SPHK1|GDF15|CORO1A|WNT4|DDIT4|SULF2
GO Biological Processes	GO:0030335	positive regulation of cell migration	-2.4	3.1	COL1A1|CXCL8|MDK|PTGS2|RRAS|CCL20|SNAI1|STAT5A|VEGFB|WNT5A|SEMA7A|SPHK1|RIPOR2|CORO1A|DAPK2|VSIR|MYADM|TCAF2
GO Biological Processes	GO:0042359	vitamin D metabolic process	-2.4	4.8	CYP24A1|GFI1|SNAI1
KEGG Pathway	ko05230	Central carbon metabolism in cancer	-2.4	3.9	FGFR3|LDHA|MYC|PDK1|SLC16A3
GO Biological Processes	GO:0032412	regulation of ion transmembrane transporter activity	-2.4	3.3	ANK2|CACNB4|CFTR|FGF11|HSPA2|RGS9|RANGRF|GAL|PCSK9|TCAF2|C4orf3
GO Biological Processes	GO:0051591	response to cAMP	-2.4	3.7	CFTR|COL1A1|FOS|LDHA|PER1|VGF
GO Biological Processes	GO:0002690	positive regulation of leukocyte chemotaxis	-2.4	3.7	CXCL8|MDK|VEGFB|WNT5A|RIPOR2|DAPK2
GO Biological Processes	GO:0019221	cytokine-mediated signaling pathway	-2.4	3.2	GFI1|CXCL1|CXCL2|CXCL3|IL3RA|CXCL8|JAK3|NFKBIA|CCL20|STAT5A|TNFRSF1B|WNT5A|SPHK1|IL20RA|PALM3|TICAM2
GO Biological Processes	GO:2000573	positive regulation of DNA biosynthetic process	-2.4	3.9	FGFR4|MYC|AURKB|CHTF18|MAPK15
KEGG Pathway	hsa05219	Bladder cancer	-2.4	4.2	FGFR3|CXCL8|MYC|DAPK2
KEGG Pathway	ko05219	Bladder cancer	-2.4	4.2	FGFR3|CXCL8|MYC|DAPK2
GO Biological Processes	GO:0032200	telomere organization	-2.4	3.5	MYC|H4C8|CCNE2|AURKB|SLX1B|PIF1|MAPK15|SLX1A
GO Biological Processes	GO:0001837	epithelial to mesenchymal transition	-2.4	3.5	COL1A1|FOXA2|MDK|S100A4|SNAI1|NKX2-1|WNT5A|WNT4
GO Biological Processes	GO:0006631	fatty acid metabolic process	-2.4	3.2	CYP2B6|CYP24A1|CYP4F3|MIF|PDK1|PTGS1|PTGS2|ACSM3|HSD17B8|ELOVL3|NUDT8|NUDT7|CYP4V2|HTD2
GO Biological Processes	GO:0030073	insulin secretion	-2.4	3.4	CFTR|GIPR|FOXA2|SLC16A1|UCP2|VGF|BAIAP3|GAL|ANO1
GO Biological Processes	GO:0032989	cellular component morphogenesis	-2.4	3	ANK2|CRABP2|EFNA3|GLI2|MNX1|KRT19|MDK|NFATC4|NOTCH3|PLXNB3|SPINK2|SPP1|NKX2-1|TNNT1|WNT5A|SEMA7A|LZTS3|LDB3|NGEF|SS18L2|NRN1|ARHGAP33
GO Biological Processes	GO:0006935	chemotaxis	-2.4	3.1	EFNA3|GLI2|CXCL1|CXCL2|CXCL3|CXCL8|MDK|MIF|NOTCH3|PLXNB3|CCL20|NKX2-1|VEGFB|WNT5A|SEMA7A|RIPOR2|CORO1A|DAPK2|MMP28
GO Biological Processes	GO:2000047	regulation of cell-cell adhesion mediated by cadherin	-2.4	4.7	FOXA2|WNT5A|ADAM19
GO Biological Processes	GO:0006637	acyl-CoA metabolic process	-2.4	3.7	PDK1|ACSM3|ELOVL3|NUDT8|NUDT7|HTD2
GO Biological Processes	GO:0035383	thioester metabolic process	-2.4	3.7	PDK1|ACSM3|ELOVL3|NUDT8|NUDT7|HTD2
GO Biological Processes	GO:0042330	taxis	-2.4	3.1	EFNA3|GLI2|CXCL1|CXCL2|CXCL3|CXCL8|MDK|MIF|NOTCH3|PLXNB3|CCL20|NKX2-1|VEGFB|WNT5A|SEMA7A|RIPOR2|CORO1A|DAPK2|MMP28
GO Biological Processes	GO:1901342	regulation of vasculature development	-2.4	3.2	CAMP|EFNA3|CXCL8|ITGB8|MDK|PGK1|RRAS|TLR3|VEGFB|WNT5A|SPHK1|ANGPTL4|WNT4
GO Biological Processes	GO:0033865	nucleoside bisphosphate metabolic process	-2.4	3.5	PDK1|ACSM3|ELOVL3|NUDT8|NUDT7|SULT1A4|HTD2
GO Biological Processes	GO:0033875	ribonucleoside bisphosphate metabolic process	-2.4	3.5	PDK1|ACSM3|ELOVL3|NUDT8|NUDT7|SULT1A4|HTD2
GO Biological Processes	GO:0034032	purine nucleoside bisphosphate metabolic process	-2.4	3.5	PDK1|ACSM3|ELOVL3|NUDT8|NUDT7|SULT1A4|HTD2
GO Biological Processes	GO:1902305	regulation of sodium ion transmembrane transport	-2.3	3.8	FGF11|SCN5A|SNTA1|RANGRF|PCSK9
GO Biological Processes	GO:1990868	response to chemokine	-2.3	3.6	CXCL1|CXCL2|CXCL3|CXCL8|CCL20|RIPOR2
GO Biological Processes	GO:0000079	regulation of cyclin-dependent protein serine/threonine kinase activity	-2.3	3.6	CDKN1C|CDKN2D|TFAP4|CCNE2|CCNP|PSRC1
GO Biological Processes	GO:1990869	cellular response to chemokine	-2.3	3.6	CXCL1|CXCL2|CXCL3|CXCL8|CCL20|RIPOR2
GO Biological Processes	GO:0021983	pituitary gland development	-2.3	4.1	GLI2|NKX2-1|WNT5A|WNT4
GO Biological Processes	GO:0006775	fat-soluble vitamin metabolic process	-2.3	4.1	CYP24A1|GFI1|CYP4F3|SNAI1
GO Biological Processes	GO:0051493	regulation of cytoskeleton organization	-2.3	3	CCN2|MDK|FSCN1|CORO1A|NAA80|RANGRF|WNT4|ASAP3|CCDC88A|CYRIA|PSRC1|CGNL1|SCIN|MYADM|PLEKHH2|MAPK15|EML3
GO Biological Processes	GO:0009988	cell-cell recognition	-2.3	3.8	OVGP1|PRF1|CORO1A|LY6K|PCSK4
GO Biological Processes	GO:0002053	positive regulation of mesenchymal cell proliferation	-2.3	4.5	MYC|WNT5A|CHRD
GO Biological Processes	GO:0086012	membrane depolarization during cardiac muscle cell action potential	-2.3	4.5	ANK2|SCN5A|RANGRF
GO Biological Processes	GO:0110053	regulation of actin filament organization	-2.3	3.2	CCN2|CORO1A|NAA80|WNT4|ASAP3|CCDC88A|CYRIA|CGNL1|SCIN|MYADM|PLEKHH2
GO Biological Processes	GO:0032956	regulation of actin cytoskeleton organization	-2.3	3.1	CCN2|MDK|FSCN1|CORO1A|NAA80|WNT4|ASAP3|CCDC88A|CYRIA|CGNL1|SCIN|MYADM|PLEKHH2
GO Biological Processes	GO:0072331	signal transduction by p53 class mediator	-2.3	3.4	MIF|SNAI1|TFAP4|USP2|AURKB|NDRG1|PHLDA3|DDIT4
GO Biological Processes	GO:0042493	response to drug	-2.3	3.1	AMH|CA9|COL1A1|CYP2B6|FOS|LDHA|LGALS1|MDK|MYC|PTGS2|TLR3|VEGFB|TXNIP|GAL
GO Biological Processes	GO:0000723	telomere maintenance	-2.3	3.4	MYC|CCNE2|AURKB|SLX1B|PIF1|MAPK15|SLX1A
GO Biological Processes	GO:0042476	odontogenesis	-2.3	3.4	AQP3|CFTR|COL1A1|DLX3|GLI2|JAG2|SCN5A
GO Biological Processes	GO:0022898	regulation of transmembrane transporter activity	-2.3	3.2	ANK2|CACNB4|CFTR|FGF11|HSPA2|RGS9|RANGRF|GAL|PCSK9|TCAF2|C4orf3
GO Biological Processes	GO:0060627	regulation of vesicle-mediated transport	-2.3	3	C4A|CFTR|SEPTIN5|PRTN3|TGM2|WNT5A|DOC2A|APLN|SPHK1|GAB2|CPLX2|STON1|CORO1A|RAB26|WDR54|MAPK15|PCSK9
GO Biological Processes	GO:0035264	multicellular organism growth	-2.3	3.4	ADRB1|GAMT|STAT5A|GDF15|PPP1R13L|ATF5|SELENOM
GO Biological Processes	GO:0045123	cellular extravasation	-2.3	3.7	FUT7|MDK|PRTN3|SELPLG|RIPOR2
GO Biological Processes	GO:0046887	positive regulation of hormone secretion	-2.3	3.4	CFTR|GIPR|SPP1|APLN|BAIAP3|GAL|ANO1
GO Biological Processes	GO:0006643	membrane lipid metabolic process	-2.3	3.2	FUT7|ITGB8|NSMAF|B3GALT4|SPHK1|DPM3|ELOVL3|DEGS2|NEU4
GO Biological Processes	GO:1904029	regulation of cyclin-dependent protein kinase activity	-2.3	3.5	CDKN1C|CDKN2D|TFAP4|CCNE2|CCNP|PSRC1
GO Biological Processes	GO:0031338	regulation of vesicle fusion	-2.3	4.4	SPHK1|CPLX2|CORO1A
GO Biological Processes	GO:0045932	negative regulation of muscle contraction	-2.3	4.4	KCNMA1|PTGS2|TNNT1
GO Biological Processes	GO:0060396	growth hormone receptor signaling pathway	-2.3	4.4	JAK3|STAT5A|GDF15
GO Biological Processes	GO:0051446	positive regulation of meiotic cell cycle	-2.3	4.4	WNT5A|WNT4|MAPK15
GO Biological Processes	GO:0060307	regulation of ventricular cardiac muscle cell membrane repolarization	-2.3	4.4	ANK2|SCN5A|SNTA1
GO Biological Processes	GO:0002237	response to molecule of bacterial origin	-2.3	3.1	CAMP|FOS|GFI1|CXCL1|CXCL2|CXCL3|CXCL8|NFKBIA|PTGS2|TNFRSF1B|WNT5A|PALM3|TICAM2
GO Biological Processes	GO:0007249	I-kappaB kinase/NF-kappaB signaling	-2.3	3.1	LGALS1|NFKBIA|PER1|S100A4|TGM2|TLR3|WNT5A|SQSTM1|UBD|PELI2|TICAM2
GO Biological Processes	GO:0034765	regulation of ion transmembrane transport	-2.2	3	ANK2|CACNB4|CFTR|FGF11|HSPA2|KCNMA1|SCN5A|SNTA1|RGS9|CLIC3|CORO1A|RANGRF|GAL|PCSK9|TCAF2|C4orf3
GO Biological Processes	GO:0010959	regulation of metal ion transport	-2.2	3	ANK2|CACNB4|FGF11|HSPA2|PER1|PTGS2|SCN5A|SNTA1|RGS9|CORO1A|RANGRF|GAL|PCSK9|C4orf3
GO Biological Processes	GO:0050767	regulation of neurogenesis	-2.2	3	CRABP2|MDK|NFATC4|PLXNB3|SPP1|TGM2|TNFRSF1B|WNT5A|SEMA7A|BHLHE40|SS18L2|HES2|HES7
GO Biological Processes	GO:0031589	cell-substrate adhesion	-2.2	3	COL1A1|CCN2|ITGB8|LGALS1|MDK|RRAS|MSLN|TESK2|CORO1A|LYPD3|WNT4|MYADM|RELL2
GO Biological Processes	GO:0097190	apoptotic signaling pathway	-2.2	2.9	ANXA6|CDKN2D|FGFR3|MIF|NFATC4|PDK1|PTGS2|SNAI1|TIMP3|TLR3|TNFRSF1B|DAPK2|PHLDA3|IL20RA|WNT4|DDIT4|IFI27L1|CHCHD10
GO Biological Processes	GO:2000147	positive regulation of cell motility	-2.2	2.9	COL1A1|CXCL8|MDK|PTGS2|RRAS|CCL20|SNAI1|STAT5A|VEGFB|WNT5A|SEMA7A|SPHK1|RIPOR2|CORO1A|DAPK2|VSIR|MYADM|TCAF2
GO Biological Processes	GO:0002687	positive regulation of leukocyte migration	-2.2	3.4	CXCL8|MDK|CCL20|VEGFB|WNT5A|RIPOR2|DAPK2
GO Biological Processes	GO:0031018	endocrine pancreas development	-2.2	3.9	GIPR|MNX1|FOXA2|WNT5A
GO Biological Processes	GO:0006509	membrane protein ectodomain proteolysis	-2.2	3.9	PRTN3|TIMP3|TNFRSF1B|ADAM19
GO Biological Processes	GO:0002027	regulation of heart rate	-2.2	3.4	ADRB1|ANK2|SCN5A|SNTA1|APLN|RANGRF
GO Biological Processes	GO:0035773	insulin secretion involved in cellular response to glucose stimulus	-2.2	3.6	CFTR|FOXA2|UCP2|BAIAP3|ANO1
GO Biological Processes	GO:0061035	regulation of cartilage development	-2.2	3.6	CCN2|GLI2|MDK|WNT5A|SCIN
GO Biological Processes	GO:0110148	biomineralization	-2.2	3.2	CFTR|COL1A1|FGFR3|PTGS2|SPP1|WNT4|FBLN7|NOTUM
GO Biological Processes	GO:0002021	response to dietary excess	-2.2	4.3	ADRB1|VGF|GDF15
GO Biological Processes	GO:0071378	cellular response to growth hormone stimulus	-2.2	4.3	JAK3|STAT5A|GDF15
KEGG Pathway	hsa04620	Toll-like receptor signaling pathway	-2.2	3.4	FOS|CXCL8|NFKBIA|SPP1|TLR3|TICAM2
KEGG Pathway	ko04620	Toll-like receptor signaling pathway	-2.2	3.4	FOS|CXCL8|NFKBIA|SPP1|TLR3|TICAM2
GO Biological Processes	GO:0060048	cardiac muscle contraction	-2.2	3.3	ANK2|CCN2|SCN5A|SNTA1|VEGFB|PPP1R13L|RANGRF
GO Biological Processes	GO:0050679	positive regulation of epithelial cell proliferation	-2.2	3.2	DLX6|MDK|MYC|PLXNB3|SCN5A|STAT5A|VEGFB|WNT5A|APLN
GO Biological Processes	GO:1901568	fatty acid derivative metabolic process	-2.2	3.6	CYP4F3|ELOVL3|NUDT8|NUDT7|HTD2
GO Biological Processes	GO:1903706	regulation of hemopoiesis	-2.2	3	FOS|GLI2|HOXB8|JAK3|LGALS1|MDK|MYC|NFKBIA|TLR3|H4C8|CRTAM|VSIR|SCIN
GO Biological Processes	GO:0097193	intrinsic apoptotic signaling pathway	-2.2	3	CDKN2D|MIF|NFATC4|PDK1|PTGS2|SNAI1|TNFRSF1B|DAPK2|PHLDA3|IL20RA|DDIT4
GO Biological Processes	GO:0043122	regulation of I-kappaB kinase/NF-kappaB signaling	-2.2	3.1	LGALS1|PER1|S100A4|TGM2|TLR3|WNT5A|SQSTM1|UBD|PELI2|TICAM2
GO Biological Processes	GO:0045926	negative regulation of growth	-2.2	3.1	ADRB1|CDA|CDKN2D|FGFR3|SIPA1|SPP1|WNT5A|SEMA7A|GDF15|PSRC1
GO Biological Processes	GO:0030216	keratinocyte differentiation	-2.2	3.3	AQP3|FLG|TGM3|WNT5A|SCEL|TXNIP|ZBED2
GO Biological Processes	GO:0048146	positive regulation of fibroblast proliferation	-2.2	3.7	MIF|MYC|WNT5A|SPHK1
GO Biological Processes	GO:0060706	cell differentiation involved in embryonic placenta development	-2.2	4.2	KRT19|SNAI1|SOCS3
KEGG Pathway	hsa_M00001	Glycolysis (Embden-Meyerhof pathway), glucose => pyruvate	-2.2	4.2	ALDOC|ENO2|PGK1
GO Biological Processes	GO:0010038	response to metal ion	-2.2	3	AQP3|ATP5F1D|FOS|GIPR|KCNMA1|NUDT1|NFATC4|PTGS2|SCN5A|WNT5A|NDRG1|TXNIP|KCNMB3
GO Biological Processes	GO:0043434	response to peptide hormone	-2.1	2.9	COL1A1|CCN2|FUT7|JAK3|PTGS2|STAT5A|UCP2|VGF|SOCS3|GDF15|DNAI1|GAL|NCOA5|PCSK9
GO Biological Processes	GO:0051272	positive regulation of cellular component movement	-2.1	2.8	COL1A1|CXCL8|MDK|PTGS2|RRAS|CCL20|SNAI1|STAT5A|VEGFB|WNT5A|SEMA7A|SPHK1|RIPOR2|CORO1A|DAPK2|VSIR|MYADM|TCAF2
GO Biological Processes	GO:0090257	regulation of muscle system process	-2.1	3	ANK2|ANXA6|CCN2|KCNMA1|PTGS2|SCN5A|TNFRSF1B|TNNT1|SPHK1|RANGRF
GO Biological Processes	GO:0046883	regulation of hormone secretion	-2.1	3	CFTR|GIPR|FOXA2|SLC16A1|SPP1|UCP2|APLN|BAIAP3|GAL|ANO1
GO Biological Processes	GO:0040017	positive regulation of locomotion	-2.1	2.8	COL1A1|CXCL8|MDK|PTGS2|RRAS|CCL20|SNAI1|STAT5A|VEGFB|WNT5A|SEMA7A|SPHK1|RIPOR2|CORO1A|DAPK2|VSIR|MYADM|TCAF2
GO Biological Processes	GO:0070741	response to interleukin-6	-2.1	3.7	CAMP|GFI1|FOXA2|SELPLG
GO Biological Processes	GO:0097028	dendritic cell differentiation	-2.1	3.7	ITGB8|LGALS1|PRTN3|UBD
GO Biological Processes	GO:0051445	regulation of meiotic cell cycle	-2.1	3.7	GPR3|WNT5A|WNT4|MAPK15
GO Biological Processes	GO:0031016	pancreas development	-2.1	3.4	GIPR|MNX1|FOXA2|WNT5A|MSLN
GO Biological Processes	GO:1901652	response to peptide	-2.1	2.8	COL1A1|CCN2|FUT7|JAK3|NFKBIA|PTGS2|STAT5A|UCP2|VGF|SOCS3|GDF15|DNAI1|GAL|ANO1|NCOA5|PCSK9
GO Biological Processes	GO:0042634	regulation of hair cycle	-2.1	4.1	PER1|WNT5A|GAL
GO Biological Processes	GO:0001573	ganglioside metabolic process	-2.1	4.1	ITGB8|B3GALT4|NEU4
GO Biological Processes	GO:0002009	morphogenesis of an epithelium	-2.1	2.8	CA9|COL4A1|GLI2|JAG2|MDK|MYC|NFATC4|SNAI1|TGM2|TGM3|NKX2-1|WNT5A|SOCS3|KLK14|WNT4|KRT71
GO Biological Processes	GO:0044283	small molecule biosynthetic process	-2.1	2.8	CFTR|FGFR4|GAMT|GFI1|MIF|PGK1|PTGS1|PTGS2|ACSM3|SNAI1|HSD17B8|SPHK1|ISYNA1|COQ3|WNT4|SDHAF3|ELOVL3
GO Biological Processes	GO:0009612	response to mechanical stimulus	-2.1	3	COL1A1|FOS|MDK|NFKBIA|PTGS2|TLR3|SCEL|TXNIP|PDZD7
GO Biological Processes	GO:0001525	angiogenesis	-2.1	2.8	CAMP|COL4A1|CCN2|EFNA3|CXCL8|ITGB8|MDK|NFATC4|PGK1|PTGS2|RRAS|SAT1|TLR3|VEGFB|WNT5A|APLN|SPHK1|ANGPTL4
KEGG Pathway	hsa04310	Wnt signaling pathway	-2.1	3.2	MYC|NFATC4|WNT5A|WNT4|TCF7L1|NKD2|NOTUM
KEGG Pathway	ko04310	Wnt signaling pathway	-2.1	3.2	MYC|NFATC4|WNT5A|WNT4|TCF7L1|NKD2|NOTUM
GO Biological Processes	GO:0006941	striated muscle contraction	-2.1	3.1	ANK2|CCN2|SCN5A|SNTA1|TNNT1|VEGFB|PPP1R13L|RANGRF
KEGG Pathway	hsa00330	Arginine and proline metabolism	-2.1	3.6	GAMT|MAOA|SAT1|LOC102724788
KEGG Pathway	ko00330	Arginine and proline metabolism	-2.1	3.6	GAMT|MAOA|SAT1|LOC102724788
GO Biological Processes	GO:0051972	regulation of telomerase activity	-2.1	3.6	MYC|AURKB|PIF1|MAPK15
GO Biological Processes	GO:0048871	multicellular organismal homeostasis	-2.1	2.8	ADRB1|AQP3|CFTR|CCN2|FLG|GPR3|PTGS2|SPP1|TFF3|UCP2|APLN|CIB2|PPP1R13L|CORO1A|IL20RA|ELOVL3
GO Biological Processes	GO:1902903	regulation of supramolecular fiber organization	-2.1	2.9	CCN2|CORO1A|NAA80|RANGRF|WNT4|ASAP3|CCDC88A|CYRIA|PSRC1|CGNL1|SCIN|MYADM|PLEKHH2
GO Biological Processes	GO:2000278	regulation of DNA biosynthetic process	-2.1	3.3	FGFR4|MYC|AURKB|CHTF18|PIF1|MAPK15
GO Biological Processes	GO:0005996	monosaccharide metabolic process	-2.1	3	ALDOC|FUT7|GALK1|FOXA2|PDK1|PGK1|SLC2A3|TFF3|SDHAF3|B3GLCT
GO Biological Processes	GO:0050865	regulation of cell activation	-2.1	2.8	CCN2|GLI2|JAK3|LGALS1|MDK|MIF|TNFRSF1B|WNT5A|SPHK1|THEMIS2|RIPOR2|GAB2|CORO1A|ICOSLG|GAL|CRTAM|VSIR|KMT5C|CCDC88B
GO Biological Processes	GO:0001938	positive regulation of endothelial cell proliferation	-2.1	3.2	MDK|PLXNB3|STAT5A|VEGFB|WNT5A|APLN
GO Biological Processes	GO:0071622	regulation of granulocyte chemotaxis	-2.1	3.6	CXCL8|MDK|RIPOR2|DAPK2
GO Biological Processes	GO:0006636	unsaturated fatty acid biosynthetic process	-2.1	3.6	MIF|PTGS1|PTGS2|ELOVL3
GO Biological Processes	GO:0030099	myeloid cell differentiation	-2.1	2.8	FOS|HOXB8|ITGB8|JAK3|MYC|NFKBIA|PRTN3|TLR3|H4C8|GAB2|TSPAN2|UBD|SCIN
GO Biological Processes	GO:0002694	regulation of leukocyte activation	-2.1	2.8	GLI2|JAK3|LGALS1|MDK|MIF|TNFRSF1B|WNT5A|SPHK1|THEMIS2|RIPOR2|GAB2|CORO1A|ICOSLG|GAL|CRTAM|VSIR|KMT5C|CCDC88B
GO Biological Processes	GO:0010894	negative regulation of steroid biosynthetic process	-2.1	4	GFI1|SNAI1|WNT4
GO Biological Processes	GO:1904357	negative regulation of telomere maintenance via telomere lengthening	-2.1	4	SLX1B|PIF1|SLX1A
GO Biological Processes	GO:0042402	cellular biogenic amine catabolic process	-2.1	4	MAOA|SAT1|SULT1A4
GO Biological Processes	GO:0099625	ventricular cardiac muscle cell membrane repolarization	-2.1	4	ANK2|SCN5A|SNTA1
KEGG Pathway	ko04062	Chemokine signaling pathway	-2.1	3	GRK5|CXCL1|CXCL2|CXCL3|CXCL8|JAK3|NFKBIA|CCL20
KEGG Pathway	hsa04062	Chemokine signaling pathway	-2.1	3	GRK5|CXCL1|CXCL2|CXCL3|CXCL8|JAK3|NFKBIA|CCL20
KEGG Pathway	ko04072	Phospholipase D signaling pathway	-2	3.1	DGKG|CXCL8|RRAS|JMJD7-PLA2G4B|SPHK1|LPAR2|GAB2
GO Biological Processes	GO:0071229	cellular response to acid chemical	-2	3.3	COL1A1|COL4A1|SIPA1|RRAGD|CASTOR1
GO Biological Processes	GO:0048640	negative regulation of developmental growth	-2	3.2	ADRB1|FGFR3|SPP1|WNT5A|SEMA7A|GDF15
GO Biological Processes	GO:0090066	regulation of anatomical structure size	-2	2.8	ACTA2|ADRB1|CRABP2|KCNMA1|PTGS2|SNTA1|SPP1|WNT5A|SEMA7A|APLN|CORO1A|NAA80|CYRIA|SCIN|MYADM|PLEKHH2
GO Biological Processes	GO:0032206	positive regulation of telomere maintenance	-2	3.5	AURKB|SLX1B|MAPK15|SLX1A
GO Biological Processes	GO:0010833	telomere maintenance via telomere lengthening	-2	3.3	AURKB|SLX1B|PIF1|MAPK15|SLX1A
GO Biological Processes	GO:1903530	regulation of secretion by cell	-2	2.7	CFTR|GIPR|FOXA2|SEPTIN5|SLC16A1|SPP1|TNFRSF1B|UCP2|DOC2A|APLN|BAIAP3|GAB2|CPLX2|RAB26|PARD6A|GAL|ANO1
GO Biological Processes	GO:0099623	regulation of cardiac muscle cell membrane repolarization	-2	3.9	ANK2|SCN5A|SNTA1
GO Biological Processes	GO:0010464	regulation of mesenchymal cell proliferation	-2	3.9	MYC|WNT5A|CHRD
GO Biological Processes	GO:0002313	mature B cell differentiation involved in immune response	-2	3.9	LFNG|LGALS1|DOCK11
GO Biological Processes	GO:0006972	hyperosmotic response	-2	3.9	TLR3|ICOSLG|EFHD1
GO Biological Processes	GO:0010714	positive regulation of collagen metabolic process	-2	3.9	CCN2|WNT4|VSIR
GO Biological Processes	GO:0003018	vascular process in circulatory system	-2	2.9	ACTA2|ADRB1|KCNMA1|PTGS2|SLC2A3|SLC16A1|SNTA1|APLN|SLCO2B1|SLC29A4
GO Biological Processes	GO:0045765	regulation of angiogenesis	-2	2.8	CAMP|EFNA3|CXCL8|ITGB8|MDK|PGK1|RRAS|TLR3|VEGFB|WNT5A|SPHK1|ANGPTL4
GO Biological Processes	GO:0050920	regulation of chemotaxis	-2	2.9	CXCL8|MDK|MIF|VEGFB|WNT5A|SEMA7A|RIPOR2|DAPK2|MMP28
