# Supplementary material for: Solobacterium moorei promotes tumor progression via the Integrin α2/β1-PI3K-AKT-mTOR-C-myc signaling pathway in colorectal cancer
Source: Int J Biol Sci. 2025 Jan 27;21(4):1497–512. doi: 10.7150/ijbs.102742 (PMC11844286; doi:10.7150/ijbs.102742)
Supplement: Supplementary file 5 — Supplementary table 8. [file ijbsv21p1497s5.xlsx]

## Sheet: S8
Table S8. The enriched GO terms and KEGG pathways in HT-29 cells co-cultured with S. moorei
Category	GO	Description	Log(p-value)	Z-score	Hits
GO Biological Processes	GO:0001666	response to hypoxia	-5.6	6.7	AK4|ALDH3A1|CA9|LDHA|MYC|PDK1|PGK1|UCP2|VEGFB|ANGPTL4|DDIT4|EGLN3
KEGG Pathway	hsa05204	Chemical carcinogenesis	-5.5	8.1	ALDH3A1|KYAT1|GSTT2|SULT1A3|UGT1A1|SULT1A4|CYP3A7-CYP3A51P
GO Biological Processes	GO:0036293	response to decreased oxygen levels	-5.4	6.5	AK4|ALDH3A1|CA9|LDHA|MYC|PDK1|PGK1|UCP2|VEGFB|ANGPTL4|DDIT4|EGLN3
GO Biological Processes	GO:0070482	response to oxygen levels	-5.1	6.1	AK4|ALDH3A1|CA9|LDHA|MYC|PDK1|PGK1|UCP2|VEGFB|ANGPTL4|DDIT4|EGLN3
GO Biological Processes	GO:0046031	ADP metabolic process	-4.3	6.7	AK4|ALDOC|ENO2|LDHA|PGK1|DDIT4
GO Biological Processes	GO:0006165	nucleoside diphosphate phosphorylation	-4.1	6.4	AK4|ALDOC|ENO2|LDHA|PGK1|DDIT4
GO Biological Processes	GO:0046939	nucleotide phosphorylation	-4.1	6.3	AK4|ALDOC|ENO2|LDHA|PGK1|DDIT4
GO Biological Processes	GO:0009179	purine ribonucleoside diphosphate metabolic process	-4	6.2	AK4|ALDOC|ENO2|LDHA|PGK1|DDIT4
GO Biological Processes	GO:0009135	purine nucleoside diphosphate metabolic process	-4	6.2	AK4|ALDOC|ENO2|LDHA|PGK1|DDIT4
KEGG Pathway	ko05230	Central carbon metabolism in cancer	-4	6.7	LDHA|MYC|PDK1|SLC16A3|SCO2
GO Biological Processes	GO:0006090	pyruvate metabolic process	-3.9	6.1	ALDOC|ENO2|LDHA|PDK1|PGK1|DDIT4
GO Biological Processes	GO:0009185	ribonucleoside diphosphate metabolic process	-3.9	6.1	AK4|ALDOC|ENO2|LDHA|PGK1|DDIT4
KEGG Pathway	hsa00010	Glycolysis / Gluconeogenesis	-3.9	6.6	ALDH3A1|ALDOC|ENO2|LDHA|PGK1
GO Biological Processes	GO:0042182	ketone catabolic process	-3.8	8.9	KYAT1|CYP4F3|CYP4F11
GO Biological Processes	GO:0051775	response to redox state	-3.8	8.9	ARHGDIB|SLC7A11|SMPD3
GO Biological Processes	GO:0072521	purine-containing compound metabolic process	-3.7	4.7	AK4|ALDOC|ENO2|HMGCS1|LDHA|PDK1|PGK1|SULT1A3|DDIT4|MACROD2|SULT1A4
KEGG Pathway	hsa_M00003	Gluconeogenesis, oxaloacetate => fructose-6P	-3.7	8.3	ALDOC|ENO2|PGK1
GO Biological Processes	GO:0009812	flavonoid metabolic process	-3.7	8.3	SULT1A3|UGT1A1|SULT1A4
KEGG Pathway	hsa05230	Central carbon metabolism in cancer	-3.6	6	LDHA|MYC|PDK1|SLC16A3|SCO2
GO Biological Processes	GO:0009132	nucleoside diphosphate metabolic process	-3.6	5.5	AK4|ALDOC|ENO2|LDHA|PGK1|DDIT4
GO Biological Processes	GO:0051782	negative regulation of cell division	-3.6	8.1	MYC|TXNIP|E2F8
GO Biological Processes	GO:0006096	glycolytic process	-3.5	5.9	ALDOC|ENO2|LDHA|PGK1|DDIT4
GO Biological Processes	GO:0009150	purine ribonucleotide metabolic process	-3.5	4.6	AK4|ALDOC|ENO2|HMGCS1|LDHA|PDK1|PGK1|SULT1A3|DDIT4|SULT1A4
GO Biological Processes	GO:0099504	synaptic vesicle cycle	-3.5	5	SEPTIN5|SYN3|STX11|CPLX2|PCLO|STON2|CADPS2
GO Biological Processes	GO:0042440	pigment metabolic process	-3.4	5.7	MC1R|SLC6A9|SLCO2B1|SLC7A11|UGT1A1
GO Biological Processes	GO:0009259	ribonucleotide metabolic process	-3.3	4.4	AK4|ALDOC|ENO2|HMGCS1|LDHA|PDK1|PGK1|SULT1A3|DDIT4|SULT1A4
GO Biological Processes	GO:0006163	purine nucleotide metabolic process	-3.2	4.3	AK4|ALDOC|ENO2|HMGCS1|LDHA|PDK1|PGK1|SULT1A3|DDIT4|SULT1A4
GO Biological Processes	GO:0019693	ribose phosphate metabolic process	-3.2	4.3	AK4|ALDOC|ENO2|HMGCS1|LDHA|PDK1|PGK1|SULT1A3|DDIT4|SULT1A4
GO Biological Processes	GO:0099003	vesicle-mediated transport in synapse	-3.2	4.7	SEPTIN5|SYN3|STX11|CPLX2|PCLO|STON2|CADPS2
GO Biological Processes	GO:0099643	signal release from synapse	-3.2	4.9	SEPTIN5|SYN3|STX11|CPLX2|PCLO|CADPS2
GO Biological Processes	GO:0007269	neurotransmitter secretion	-3.2	4.9	SEPTIN5|SYN3|STX11|CPLX2|PCLO|CADPS2
KEGG Pathway	hsa_M00001	Glycolysis (Embden-Meyerhof pathway), glucose => pyruvate	-3.1	6.7	ALDOC|ENO2|PGK1
GO Biological Processes	GO:0061008	hepaticobiliary system development	-3.1	4.8	AK4|HMGCS1|UCP2|UGT1A1|SULF2|E2F8
GO Biological Processes	GO:0006836	neurotransmitter transport	-3.1	4.6	SEPTIN5|SLC6A9|SYN3|STX11|CPLX2|PCLO|CADPS2
GO Biological Processes	GO:0016052	carbohydrate catabolic process	-3.1	4.7	ALDOC|ENO2|LDHA|PGK1|DDIT4|NEU4
GO Biological Processes	GO:0016079	synaptic vesicle exocytosis	-3	4.9	SEPTIN5|STX11|CPLX2|PCLO|CADPS2
GO Biological Processes	GO:0045055	regulated exocytosis	-2.9	4.2	SEPTIN5|STX11|GAB2|CPLX2|CORO1A|PCLO|CADPS2
KEGG Pathway	hsa04066	HIF-1 signaling pathway	-2.8	4.5	ENO2|LDHA|PDK1|PGK1|EGLN3
GO Biological Processes	GO:0007169	transmembrane receptor protein tyrosine kinase signaling pathway	-2.7	3.6	COL4A1|EFNA3|FGFR4|VEGFB|GDF15|GAB2|TXNIP|DDIT4|SMPD3|CCDC88A|SULF2|WDR54
GO Biological Processes	GO:1901616	organic hydroxy compound catabolic process	-2.6	4.7	CYP4F3|SULT1A3|CYP4F11|SULT1A4
GO Biological Processes	GO:0055086	nucleobase-containing small molecule metabolic process	-2.6	3.5	AK4|ALDOC|ENO2|HMGCS1|LDHA|PDK1|PGK1|SULT1A3|DDIT4|MACROD2|SULT1A4
GO Biological Processes	GO:0009117	nucleotide metabolic process	-2.6	3.5	AK4|ALDOC|ENO2|HMGCS1|LDHA|PDK1|PGK1|SULT1A3|DDIT4|SULT1A4
GO Biological Processes	GO:0050672	negative regulation of lymphocyte proliferation	-2.5	4.5	TNFRSF14|GAL|CRTAM|VTCN1
GO Biological Processes	GO:0032945	negative regulation of mononuclear cell proliferation	-2.5	4.4	TNFRSF14|GAL|CRTAM|VTCN1
GO Biological Processes	GO:0048286	lung alveolus development	-2.5	5	NKX2-1|SLC7A11|SMPD3
GO Biological Processes	GO:0006753	nucleoside phosphate metabolic process	-2.5	3.5	AK4|ALDOC|ENO2|HMGCS1|LDHA|PDK1|PGK1|SULT1A3|DDIT4|SULT1A4
KEGG Pathway	hsa04151	PI3K-Akt signaling pathway	-2.5	3.6	COL4A1|EFNA3|FGFR4|MYC|VEGFB|LPAR2|DDIT4|C8orf44-SGK3
GO Biological Processes	GO:0017157	regulation of exocytosis	-2.5	3.8	SEPTIN5|GAB2|CPLX2|PCLO|SMPD3|CADPS2
GO Biological Processes	GO:0150104	transport across blood-brain barrier	-2.5	4.3	SLC2A3|SLC6A9|ABCG2|SLCO2B1
GO Biological Processes	GO:0046942	carboxylic acid transport	-2.4	3.7	SLC6A9|SLC16A3|ABCG2|SLCO2B1|SLC16A8|SLC7A11|SLC43A2
GO Biological Processes	GO:0005975	carbohydrate metabolic process	-2.4	3.4	ALDOC|ENO2|LDHA|PDK1|PGK1|SLC2A3|B3GALT5|DDIT4|SMPD3|NEU4|CHST13
GO Biological Processes	GO:0010232	vascular transport	-2.4	4.3	SLC2A3|SLC6A9|ABCG2|SLCO2B1
GO Biological Processes	GO:0032787	monocarboxylic acid metabolic process	-2.4	3.3	ALDOC|CRABP2|ENO2|FGFR4|LDHA|CYP4F3|PDK1|PGK1|DDIT4|UGT1A1|CYP4F11
GO Biological Processes	GO:0089718	amino acid import across plasma membrane	-2.4	4.8	SLC6A9|SLC7A11|SLC43A2
GO Biological Processes	GO:0042180	cellular ketone metabolic process	-2.4	3.7	KYAT1|FGFR4|CYP4F3|PDK1|SLC7A11|CYP4F11
GO Biological Processes	GO:1901215	negative regulation of neuron death	-2.4	3.7	SULT1A3|TNFRSF1B|CORO1A|SLC7A11|BHLHB9|SULT1A4
GO Biological Processes	GO:0070664	negative regulation of leukocyte proliferation	-2.4	4.2	TNFRSF14|GAL|CRTAM|VTCN1
GO Biological Processes	GO:0006887	exocytosis	-2.4	3.5	SEPTIN5|STX11|GAB2|CPLX2|CORO1A|PCLO|SMPD3|CADPS2
GO Biological Processes	GO:0015711	organic anion transport	-2.4	3.5	SLC2A3|SLC6A9|SLC16A3|ABCG2|SLCO2B1|SLC16A8|SLC7A11|SLC43A2
GO Biological Processes	GO:0051180	vitamin transport	-2.4	4.8	SLC2A3|TCN2|ABCG2
GO Biological Processes	GO:0001505	regulation of neurotransmitter levels	-2.4	3.7	SEPTIN5|SYN3|STX11|CPLX2|PCLO|CADPS2
GO Biological Processes	GO:1905039	carboxylic acid transmembrane transport	-2.4	3.9	SLC6A9|SLC16A3|SLC16A8|SLC7A11|SLC43A2
GO Biological Processes	GO:0014074	response to purine-containing compound	-2.4	3.9	ALDH3A1|HMGCS1|LDHA|P2RY2|WNT10B
GO Biological Processes	GO:1903825	organic acid transmembrane transport	-2.4	3.8	SLC6A9|SLC16A3|SLC16A8|SLC7A11|SLC43A2
GO Biological Processes	GO:0070997	neuron death	-2.4	3.4	SULT1A3|TNFRSF1B|CORO1A|SLC7A11|DDIT4|BHLHB9|EGLN3|SULT1A4
GO Biological Processes	GO:0071456	cellular response to hypoxia	-2.3	3.8	AK4|MYC|PDK1|PGK1|EGLN3
GO Biological Processes	GO:0060627	regulation of vesicle-mediated transport	-2.3	3.3	SEPTIN5|GAB2|CPLX2|CORO1A|PCLO|SMPD3|WDR54|STON2|CADPS2|MAPK15
GO Biological Processes	GO:0006778	porphyrin-containing compound metabolic process	-2.3	4.5	SLC6A9|SLCO2B1|UGT1A1
GO Biological Processes	GO:0006805	xenobiotic metabolic process	-2.3	4	ALDH3A1|SULT1A3|UGT1A1|SULT1A4
GO Biological Processes	GO:0051250	negative regulation of lymphocyte activation	-2.3	3.7	TNFRSF14|GAL|CRTAM|VTCN1|TIGIT
GO Biological Processes	GO:0050670	regulation of lymphocyte proliferation	-2.2	3.5	TNFRSF1B|TNFRSF14|CORO1A|GAL|CRTAM|VTCN1
GO Biological Processes	GO:0032944	regulation of mononuclear cell proliferation	-2.2	3.5	TNFRSF1B|TNFRSF14|CORO1A|GAL|CRTAM|VTCN1
GO Biological Processes	GO:0098657	import into cell	-2.2	3.5	SLC2A3|SLC6A9|SLC7A11|NEURL1B|SLC43A2|MAPK15
GO Biological Processes	GO:0036294	cellular response to decreased oxygen levels	-2.2	3.6	AK4|MYC|PDK1|PGK1|EGLN3
GO Biological Processes	GO:0007162	negative regulation of cell adhesion	-2.2	3.3	ARHGDIB|LGALS1|TNFRSF14|CORO2B|CRTAM|VTCN1|TIGIT
GO Biological Processes	GO:0023061	signal release	-2.2	3.2	SEPTIN5|UCP2|SYN3|STX11|CPLX2|PCLO|GAL|SMPD3|CADPS2
GO Biological Processes	GO:0071466	cellular response to xenobiotic stimulus	-2.2	3.8	ALDH3A1|SULT1A3|UGT1A1|SULT1A4
GO Biological Processes	GO:0015849	organic acid transport	-2.2	3.3	SLC6A9|SLC16A3|ABCG2|SLCO2B1|SLC16A8|SLC7A11|SLC43A2
GO Biological Processes	GO:0043090	amino acid import	-2.2	4.3	SLC6A9|SLC7A11|SLC43A2
GO Biological Processes	GO:0021879	forebrain neuron differentiation	-2.2	4.2	NKX2-1|ATF5|LHX6
GO Biological Processes	GO:0042129	regulation of T cell proliferation	-2.1	3.4	TNFRSF1B|TNFRSF14|CORO1A|CRTAM|VTCN1
GO Biological Processes	GO:0009410	response to xenobiotic stimulus	-2.1	3.7	ALDH3A1|SULT1A3|UGT1A1|SULT1A4
GO Biological Processes	GO:0018958	phenol-containing compound metabolic process	-2.1	3.7	MC1R|SULT1A3|SLC7A11|SULT1A4
GO Biological Processes	GO:0015718	monocarboxylic acid transport	-2.1	3.6	SLC16A3|ABCG2|SLCO2B1|SLC16A8
GO Biological Processes	GO:0070663	regulation of leukocyte proliferation	-2.1	3.2	TNFRSF1B|TNFRSF14|CORO1A|GAL|CRTAM|VTCN1
GO Biological Processes	GO:0033013	tetrapyrrole metabolic process	-2.1	4	SLC6A9|SLCO2B1|UGT1A1
GO Biological Processes	GO:0051302	regulation of cell division	-2.1	3.4	MYC|VEGFB|TXNIP|OR2A4|E2F8
GO Biological Processes	GO:0071453	cellular response to oxygen levels	-2.1	3.4	AK4|MYC|PDK1|PGK1|EGLN3
GO Biological Processes	GO:0046916	cellular transition metal ion homeostasis	-2	3.5	MYC|SLC6A9|SCO2|HEPHL1
GO Biological Processes	GO:0050863	regulation of T cell activation	-2	3.1	LGALS1|TNFRSF1B|TNFRSF14|CORO1A|CRTAM|VTCN1|TIGIT
KEGG Pathway	hsanan01	drug metabolism	-2	3.5	ALDH3A1|GSTT2|SCO2|UGT1A1
GO Biological Processes	GO:0019933	cAMP-mediated signaling	-2	3.9	RASD2|PCLO|GAL
