# Supplementary material for: Solobacterium moorei promotes tumor progression via the Integrin α2/β1-PI3K-AKT-mTOR-C-myc signaling pathway in colorectal cancer
Source: Int J Biol Sci. 2025 Jan 27;21(4):1497–512. doi: 10.7150/ijbs.102742 (PMC11844286; doi:10.7150/ijbs.102742)
Supplement: Supplementary file 6 — Supplementary table 9. [file ijbsv21p1497s6.xlsx]

## Sheet: Sheet1
Table S9. List of 356 Up-regulation genes in both DLD-1 and HT-29 Cell Lines after S.moorei Treatment with its log2 Fold Changes
Gene Symbol	DLD-1	HT-29
ABCC3	0.238391	0.37867
ABCC5	0.398646	0.408754
ABCC9	0.422722	0.313522
ABHD4	0.302471	0.390346
ABHD5	0.355821	0.340425
ACYP2	0.598821	0.402102
ADAM9	0.245529	0.201041
ADCY3	0.230429	0.23957
ADGRG1	0.298315	0.427783
ADI1	0.47444	0.324873
AGPAT3	0.259681	0.201511
AHCYL2	0.414237	0.281161
ALDH3A1	0.430575	0.607243
AMFR	0.340331	0.207579
ANK2	1.20161	0.778926
ANKIB1	0.22664	0.208017
ANKS6	0.270145	0.200198
ANTXR2	0.401042	0.291227
APOBEC3F	0.322025	0.243556
APOL6	0.513703	0.393695
ARHGAP32	0.448758	0.250528
ARHGEF11	0.20477	0.251963
ARHGEF3	0.590767	0.34733
ARID1B	0.326053	0.271079
ARNT2	0.356927	0.388265
ASNS	0.38316	0.48375
ATF5	0.786579	0.723905
ATG13	0.209485	0.232868
ATMIN	0.284424	0.237931
ATP2C2	0.232625	0.339517
ATP9A	0.298141	0.254652
BAZ2B	0.280626	0.282889
BCL2L2-PABPN1	6.40309	1.84529
BEND6	0.63085	0.714698
BMI1	0.365358	0.389773
BRD1	0.26751	0.252894
BRPF3	0.573575	0.446761
C1QTNF6	0.337354	0.381167
C8orf44-SGK3	4.43222	1.40537
CASC4	0.219024	0.22686
CASP4	0.26243	0.33713
CCAR1	0.380775	0.32967
CCNI	0.302317	0.229537
CCNL2	0.290015	0.252171
CCPG1	0.522573	0.478828
CELF6	1.00529	1.20063
CELSR2	0.258631	0.355267
CHPF2	0.341766	0.284445
CHST3	0.573575	0.531445
CIZ1	0.267152	0.318492
CLCN7	0.217177	0.304522
CLIC4	0.293506	0.271402
CPLX2	0.907475	0.730017
CREBBP	0.385607	0.328246
CREG1	0.217638	0.231407
CRTAM	2.00356	0.899439
CRTC1	0.352119	0.385983
CSRNP2	0.384931	0.303782
CTSL	0.245078	0.312604
CXCL2	1.66321	1.02598
CYP4F11	0.580059	0.665451
CYP4F3	0.815129	0.744072
CYP4V2	0.708313	0.524382
DCBLD1	0.291493	0.289866
DCBLD2	0.294611	0.200359
DCTD	0.23764	0.279773
DDX17	0.385667	0.241148
DDX6	0.42336	0.213472
DHX34	0.289439	0.370208
DHX37	0.3301	0.362385
DIDO1	0.324527	0.214661
DMTN	0.264554	0.321751
DNASE2	0.33492	0.556744
DOCK11	0.978831	0.508802
DTX3L	0.540004	0.209531
DYRK1A	0.326278	0.210367
EIF5	0.472737	0.231835
EMC7	0.266036	0.240849
EML5	0.584262	0.660355
ENTPD3	0.51935	0.354023
EP300	0.230628	0.240827
EPHX1	0.499998	0.418757
EXOC7	0.238136	0.22239
EXT2	0.210365	0.222614
FAM120C	0.689052	0.557219
FAM129A	0.809575	0.655607
FAM171B	0.427118	0.264704
FAM214A	0.45643	0.332634
FAM84B	0.287466	0.284437
FBXL17	0.368384	0.331697
FBXO30	0.452759	0.304617
FOXA1	0.319109	0.309633
FRAS1	0.477844	0.386524
G6PD	0.44735	0.576409
GARS	0.351279	0.365916
GBA	0.262441	0.287155
GCLC	0.485357	0.28109
GCLM	0.286971	0.232003
GDF15	0.699417	0.767777
GJB2	0.349075	0.225793
GLDN	0.849209	1.00132
GNL3L	0.466903	0.325222
GPATCH4	0.716626	0.359863
GPX8	0.455141	0.386131
GRIPAP1	0.24084	0.253651
GRWD1	0.361939	0.53555
GSR	0.239086	0.245885
GTF2IRD2	1.30264	1.46752
GTF2IRD2B	0.738823	0.793271
HACD2	0.371757	0.386416
HAX1	0.227478	0.245073
HGD	0.775619	0.693196
HIPK2	0.294434	0.223394
HIPK3	0.232097	0.24257
HIST1H2AC	1.0716	0.922247
HIST1H2BK	0.694282	0.695342
HOXB8	0.660388	0.583487
HOXB9	0.335147	0.372331
HSD17B12	0.374306	0.232488
IARS	0.379064	0.297663
ICAM1	0.333058	0.374244
ICK	0.508137	0.294902
IDH1	0.302239	0.229631
IFITM10	0.35398	0.289995
IFNGR2	0.255804	0.304597
IGF2R	0.31847	0.224577
IL20RA	0.804451	0.504
IL6ST	0.518627	0.289717
INTS7	0.274544	0.324953
IP6K1	0.29715	0.262493
IRAK1	0.34576	0.304043
ISX	0.660727	0.751799
ITGA2	0.546416	0.330189
ITGB1	0.693641	0.289971
JADE2	0.440121	0.403756
JAG1	0.277359	0.205599
JMY	0.451712	0.332153
KCMF1	0.202452	0.225743
KCNE3	0.369149	0.215732
KCTD15	0.381115	0.530057
KDM4A	0.347447	0.279894
KEAP1	0.451357	0.514889
KIAA1109	0.34389	0.280004
KLHL21	0.448044	0.466838
KLHL42	0.397537	0.213277
KLHL5	0.401704	0.244773
LAMA3	0.299834	0.241208
LAMP3	0.311834	0.439848
LATS1	0.259336	0.238909
LEF1	0.455118	0.279905
LGR5	0.429904	0.607446
LHFPL2	0.502902	0.237978
LNPEP	0.402675	0.243946
LOC112268381	0.283398	0.208424
LPAR2	0.332451	0.630369
LRRC37A3	0.24636	0.251449
LRRC41	0.369338	0.402663
LRRC8D	0.328664	0.32858
MACROD2	1.06137	0.875788
MAFG	0.245887	0.29445
MANSC1	0.253367	0.221383
MAPK15	0.956432	0.793514
MAT2A	0.488527	0.254914
MCOLN3	0.686451	0.452698
ME1	0.597004	0.45994
MED29	0.223163	0.265215
MFAP3	0.268279	0.206219
MGAM2	0.988612	1.06741
MIA2	0.460427	0.482
MOB1B	0.200973	0.315485
MOCOS	0.413851	0.402216
MOSPD1	0.279873	0.316821
MRPL1	0.467584	0.408567
MSH3	0.253983	0.262216
MTA1	0.264768	0.204669
MTHFD1L	0.443628	0.326529
MTMR2	0.258084	0.246845
MTPAP	0.348416	0.325383
MYBBP1A	0.261125	0.268931
MYC	0.728529	0.58977
MYO10	0.294543	0.210282
N4BP2L2	0.243609	0.256069
NAA35	0.233702	0.209727
NBDY	0.29432	0.34677
NCDN	0.291298	0.346836
NCOA1	0.35077	0.266237
NEO1	0.494434	0.335462
NETO2	0.531329	0.328265
NEU4	0.988612	0.808674
NFAT5	0.440784	0.204595
NFKB1	0.570227	0.245634
NFKBIA	0.588415	0.474184
NHS	0.373399	0.231138
NHSL1	0.318961	0.242205
NIPAL2	0.966657	0.594693
NMI	0.327621	0.428172
NOB1	0.255141	0.24465
NOL8	0.530355	0.267732
NOP2	0.480692	0.237546
NOP56	0.56591	0.283469
NPTXR	0.320942	0.240883
NQO1	0.306051	0.309383
NSD1	0.284751	0.306266
NSMAF	0.661953	0.330626
NT5C2	0.215264	0.220649
NXF1	0.443239	0.410242
OGT	0.212166	0.307717
ORAI1	0.573575	0.461767
OSGIN2	0.247065	0.277244
PARP14	0.454074	0.276978
PARP4	0.492153	0.364718
PARVA	0.216065	0.229298
PATZ1	0.336232	0.289121
PCLO	0.443807	0.630723
PCNX2	0.458258	0.381761
PDPR	0.277134	0.216252
PGD	0.290939	0.237461
PHF14	0.548374	0.524635
PHGDH	0.40667	0.46724
PICK1	0.271012	0.366923
PKD2	0.512799	0.274662
PLK2	0.436579	0.271689
PLPP3	0.313394	0.415412
PNO1	0.405427	0.263772
POLDIP2	0.249763	0.239971
POLR1A	0.557651	0.24495
PPP3CA	0.374018	0.208648
PROSER1	0.34618	0.236947
PSAT1	0.233477	0.410439
PSPH	0.494929	0.548757
PTPN9	0.223001	0.265328
PTPRG	0.321955	0.200608
PVR	0.281899	0.262074
PYGB	0.331102	0.360679
RAB22A	0.259554	0.351481
RAB5IF	0.254671	0.201732
RASIP1	0.569459	0.912963
RCC2	0.346762	0.286339
RCN1	0.427887	0.369683
RDH10	0.523038	0.287092
RELB	0.450955	0.450626
REPS1	0.240826	0.2347
RFXANK	0.394355	0.404343
RPTOR	0.311849	0.300598
RRP12	0.412171	0.272752
RRS1	0.40365	0.359689
S100P	0.391225	0.618158
SCYL2	0.219581	0.239273
SDCBP2	0.813328	0.757082
SEC11C	0.333353	0.371903
SEC61A1	0.366259	0.264451
SERF1A	1.81368	0.925105
SERINC3	0.290938	0.228363
SERPINB8	0.318714	0.271503
SERPINH1	0.366299	0.388188
SETD1B	0.306708	0.246546
SH3BGRL2	0.317133	0.246892
SH3D19	0.319693	0.258327
SH3PXD2A	0.204832	0.228151
SHMT2	0.264843	0.230501
SIM2	0.406917	0.515435
SIRT1	0.336755	0.398094
SLC16A1	0.635881	0.230434
SLC16A4	0.50029	0.357059
SLC16A9	0.357666	0.2856
SLC1A4	0.206734	0.206572
SLC35E2B	0.352088	0.233121
SLC37A1	0.30524	0.271828
SLC38A1	0.480125	0.33556
SLC38A2	0.308545	0.237454
SLC39A14	0.257162	0.208686
SLC3A2	0.340482	0.400524
SLC43A2	0.307804	0.612123
SLC5A6	0.49106	0.238262
SLC6A9	0.47825	0.675455
SLC7A1	0.321463	0.296423
SLC7A11	0.788072	0.740582
SLCO1B3	0.234325	0.34735
SLCO2B1	1.77521	1.37055
SMCR8	0.357078	0.253759
SMPDL3B	0.301598	0.365217
SNTB1	0.358075	0.210077
SNX4	0.317362	0.312081
SOX4	0.350724	0.231191
SOX9	0.307398	0.293172
SPPL2A	0.49741	0.268734
SQSTM1	0.604994	0.596303
SRCAP	0.340914	0.336344
SRXN1	0.429624	0.417993
ST7	0.59843	0.323247
STK17A	0.344468	0.29863
SULF2	0.708801	0.732366
SUPT4H1	0.273682	0.242091
SUPT6H	0.395477	0.223076
SUPV3L1	0.287293	0.353716
TENM3	0.287647	0.243299
TET3	0.445386	0.278804
TGFB2	0.395727	0.242271
TLE4	0.643924	0.626232
TMEM131	0.276516	0.23664
TMEM178B	0.667234	0.342753
TMEM181	0.232383	0.228004
TMEM200A	0.420723	0.207077
TMEM33	0.272625	0.205654
TMX4	0.487915	0.382865
TNFSF13	0.271501	0.47594
TNRC6B	0.280261	0.219311
TOR1A	0.385034	0.479955
TP53	0.411845	0.289964
TP53AIP1	1.35963	0.679391
TRANK1	0.315263	0.307462
TRIM16L	0.415415	0.411807
TRIP11	0.332589	0.209642
TSC1	0.294257	0.23901
TSKU	0.275299	0.383111
TSPAN17	0.292998	0.263634
TTC17	0.319888	0.202915
TULP4	0.292783	0.252366
TWNK	0.637538	0.473259
TXNRD1	0.319473	0.249567
UBE2Q2	0.410105	0.264258
UBP1	0.445829	0.267843
UHRF1BP1	0.415272	0.259902
UTP14C	0.324014	0.337286
UTP20	0.596646	0.302281
VPS13B	0.412046	0.308166
VPS18	0.210417	0.277414
VPS39	0.264207	0.230976
VPS41	0.330914	0.244538
WARS	0.437196	0.335587
WASHC2A	0.444395	0.227157
WASHC2C	0.412011	0.225609
WBP1L	0.234353	0.223711
WDR45	0.585263	0.487323
WDR5	0.325881	0.204411
WDR6	0.240922	0.243751
WLS	0.294508	0.256732
WNK1	0.208213	0.229428
WNT5A	0.713471	0.400174
WTAP	0.302004	0.267493
XBP1	0.387968	0.254852
XPOT	0.447541	0.399329
YAP1	0.391927	0.257628
ZBED5	0.20251	0.214914
ZBTB38	0.215737	0.239681
ZBTB4	0.269224	0.217637
ZC3H12A	0.201552	0.247565
ZFR	0.411025	0.200091
ZFY	0.480944	0.434471
ZKSCAN8	0.396367	0.209343
ZMPSTE24	0.566314	0.341243
ZMYND11	0.416689	0.234551
ZNF362	0.62633	0.710837
ZNF480	0.449943	0.320185
ZNF623	0.263472	0.324622
ZNF721	0.479392	0.241981

## Sheet: Sheet2
Gene Symbol	log2 (S. moorei-DLD-1 / DLD-1)	log2 (S. moorei-HT-29-1 / HT-29-1)
ABCC3	0.238391	0.37867
ABCC5	0.398646	0.408754
ABCC9	0.422722	0.313522
ABHD4	0.302471	0.390346
ABHD5	0.355821	0.340425
ACYP2	0.598821	0.402102
ADAM9	0.245529	0.201041
ADCY3	0.230429	0.23957
ADGRG1	0.298315	0.427783
ADI1	0.47444	0.324873
AGPAT3	0.259681	0.201511
AHCYL2	0.414237	0.281161
ALDH3A1	0.430575	0.607243
AMFR	0.340331	0.207579
ANK2	1.20161	0.778926
ANKIB1	0.22664	0.208017
ANKS6	0.270145	0.200198
ANTXR2	0.401042	0.291227
APOBEC3F	0.322025	0.243556
APOL6	0.513703	0.393695
ARHGAP32	0.448758	0.250528
ARHGEF11	0.20477	0.251963
ARHGEF3	0.590767	0.34733
ARID1B	0.326053	0.271079
ARNT2	0.356927	0.388265
ASNS	0.38316	0.48375
ATF5	0.786579	0.723905
ATG13	0.209485	0.232868
ATMIN	0.284424	0.237931
ATP2C2	0.232625	0.339517
ATP9A	0.298141	0.254652
BAZ2B	0.280626	0.282889
BCL2L2-PABPN1	6.40309	1.84529
BEND6	0.63085	0.714698
BMI1	0.365358	0.389773
BRD1	0.26751	0.252894
BRPF3	0.573575	0.446761
C1QTNF6	0.337354	0.381167
C8orf44-SGK3	4.43222	1.40537
CASC4	0.219024	0.22686
CASP4	0.26243	0.33713
CCAR1	0.380775	0.32967
CCNI	0.302317	0.229537
CCNL2	0.290015	0.252171
CCPG1	0.522573	0.478828
CELF6	1.00529	1.20063
CELSR2	0.258631	0.355267
CHPF2	0.341766	0.284445
CHST3	0.573575	0.531445
CIZ1	0.267152	0.318492
CLCN7	0.217177	0.304522
CLIC4	0.293506	0.271402
CPLX2	0.907475	0.730017
CREBBP	0.385607	0.328246
CREG1	0.217638	0.231407
CRTAM	2.00356	0.899439
CRTC1	0.352119	0.385983
CSRNP2	0.384931	0.303782
CTSL	0.245078	0.312604
CXCL2	1.66321	1.02598
CYP4F11	0.580059	0.665451
CYP4F3	0.815129	0.744072
CYP4V2	0.708313	0.524382
DCBLD1	0.291493	0.289866
DCBLD2	0.294611	0.200359
DCTD	0.23764	0.279773
DDX17	0.385667	0.241148
DDX6	0.42336	0.213472
DHX34	0.289439	0.370208
DHX37	0.3301	0.362385
DIDO1	0.324527	0.214661
DMTN	0.264554	0.321751
DNASE2	0.33492	0.556744
DOCK11	0.978831	0.508802
DTX3L	0.540004	0.209531
DYRK1A	0.326278	0.210367
EIF5	0.472737	0.231835
EMC7	0.266036	0.240849
EML5	0.584262	0.660355
ENTPD3	0.51935	0.354023
EP300	0.230628	0.240827
EPHX1	0.499998	0.418757
EXOC7	0.238136	0.22239
EXT2	0.210365	0.222614
FAM120C	0.689052	0.557219
FAM129A	0.809575	0.655607
FAM171B	0.427118	0.264704
FAM214A	0.45643	0.332634
FAM84B	0.287466	0.284437
FBXL17	0.368384	0.331697
FBXO30	0.452759	0.304617
FOXA1	0.319109	0.309633
FRAS1	0.477844	0.386524
G6PD	0.44735	0.576409
GARS	0.351279	0.365916
GBA	0.262441	0.287155
GCLC	0.485357	0.28109
GCLM	0.286971	0.232003
GDF15	0.699417	0.767777
GJB2	0.349075	0.225793
GLDN	0.849209	1.00132
GNL3L	0.466903	0.325222
GPATCH4	0.716626	0.359863
GPX8	0.455141	0.386131
GRIPAP1	0.24084	0.253651
GRWD1	0.361939	0.53555
GSR	0.239086	0.245885
GTF2IRD2	1.30264	1.46752
GTF2IRD2B	0.738823	0.793271
HACD2	0.371757	0.386416
HAX1	0.227478	0.245073
HGD	0.775619	0.693196
HIPK2	0.294434	0.223394
HIPK3	0.232097	0.24257
HIST1H2AC	1.0716	0.922247
HIST1H2BK	0.694282	0.695342
HOXB8	0.660388	0.583487
HOXB9	0.335147	0.372331
HSD17B12	0.374306	0.232488
IARS	0.379064	0.297663
ICAM1	0.333058	0.374244
ICK	0.508137	0.294902
IDH1	0.302239	0.229631
IFITM10	0.35398	0.289995
IFNGR2	0.255804	0.304597
IGF2R	0.31847	0.224577
IL20RA	0.804451	0.504
IL6ST	0.518627	0.289717
INTS7	0.274544	0.324953
IP6K1	0.29715	0.262493
IRAK1	0.34576	0.304043
ISX	0.660727	0.751799
ITGA2	0.546416	0.330189
ITGB1	0.693641	0.289971
JADE2	0.440121	0.403756
JAG1	0.277359	0.205599
JMY	0.451712	0.332153
KCMF1	0.202452	0.225743
KCNE3	0.369149	0.215732
KCTD15	0.381115	0.530057
KDM4A	0.347447	0.279894
KEAP1	0.451357	0.514889
KIAA1109	0.34389	0.280004
KLHL21	0.448044	0.466838
KLHL42	0.397537	0.213277
KLHL5	0.401704	0.244773
LAMA3	0.299834	0.241208
LAMP3	0.311834	0.439848
LATS1	0.259336	0.238909
LEF1	0.455118	0.279905
LGR5	0.429904	0.607446
LHFPL2	0.502902	0.237978
LNPEP	0.402675	0.243946
LOC112268381	0.283398	0.208424
LPAR2	0.332451	0.630369
LRRC37A3	0.24636	0.251449
LRRC41	0.369338	0.402663
LRRC8D	0.328664	0.32858
MACROD2	1.06137	0.875788
MAFG	0.245887	0.29445
MANSC1	0.253367	0.221383
MAPK15	0.956432	0.793514
MAT2A	0.488527	0.254914
MCOLN3	0.686451	0.452698
ME1	0.597004	0.45994
MED29	0.223163	0.265215
MFAP3	0.268279	0.206219
MGAM2	0.988612	1.06741
MIA2	0.460427	0.482
MOB1B	0.200973	0.315485
MOCOS	0.413851	0.402216
MOSPD1	0.279873	0.316821
MRPL1	0.467584	0.408567
MSH3	0.253983	0.262216
MTA1	0.264768	0.204669
MTHFD1L	0.443628	0.326529
MTMR2	0.258084	0.246845
MTPAP	0.348416	0.325383
MYBBP1A	0.261125	0.268931
MYC	0.728529	0.58977
MYO10	0.294543	0.210282
N4BP2L2	0.243609	0.256069
NAA35	0.233702	0.209727
NBDY	0.29432	0.34677
NCDN	0.291298	0.346836
NCOA1	0.35077	0.266237
NEO1	0.494434	0.335462
NETO2	0.531329	0.328265
NEU4	0.988612	0.808674
NFAT5	0.440784	0.204595
NFKB1	0.570227	0.245634
NFKBIA	0.588415	0.474184
NHS	0.373399	0.231138
NHSL1	0.318961	0.242205
NIPAL2	0.966657	0.594693
NMI	0.327621	0.428172
NOB1	0.255141	0.24465
NOL8	0.530355	0.267732
NOP2	0.480692	0.237546
NOP56	0.56591	0.283469
NPTXR	0.320942	0.240883
NQO1	0.306051	0.309383
NSD1	0.284751	0.306266
NSMAF	0.661953	0.330626
NT5C2	0.215264	0.220649
NXF1	0.443239	0.410242
OGT	0.212166	0.307717
ORAI1	0.573575	0.461767
OSGIN2	0.247065	0.277244
PARP14	0.454074	0.276978
PARP4	0.492153	0.364718
PARVA	0.216065	0.229298
PATZ1	0.336232	0.289121
PCLO	0.443807	0.630723
PCNX2	0.458258	0.381761
PDPR	0.277134	0.216252
PGD	0.290939	0.237461
PHF14	0.548374	0.524635
PHGDH	0.40667	0.46724
PICK1	0.271012	0.366923
PKD2	0.512799	0.274662
PLK2	0.436579	0.271689
PLPP3	0.313394	0.415412
PNO1	0.405427	0.263772
POLDIP2	0.249763	0.239971
POLR1A	0.557651	0.24495
PPP3CA	0.374018	0.208648
PROSER1	0.34618	0.236947
PSAT1	0.233477	0.410439
PSPH	0.494929	0.548757
PTPN9	0.223001	0.265328
PTPRG	0.321955	0.200608
PVR	0.281899	0.262074
PYGB	0.331102	0.360679
RAB22A	0.259554	0.351481
RAB5IF	0.254671	0.201732
RASIP1	0.569459	0.912963
RCC2	0.346762	0.286339
RCN1	0.427887	0.369683
RDH10	0.523038	0.287092
RELB	0.450955	0.450626
REPS1	0.240826	0.2347
RFXANK	0.394355	0.404343
RPTOR	0.311849	0.300598
RRP12	0.412171	0.272752
RRS1	0.40365	0.359689
S100P	0.391225	0.618158
SCYL2	0.219581	0.239273
SDCBP2	0.813328	0.757082
SEC11C	0.333353	0.371903
SEC61A1	0.366259	0.264451
SERF1A	1.81368	0.925105
SERINC3	0.290938	0.228363
SERPINB8	0.318714	0.271503
SERPINH1	0.366299	0.388188
SETD1B	0.306708	0.246546
SH3BGRL2	0.317133	0.246892
SH3D19	0.319693	0.258327
SH3PXD2A	0.204832	0.228151
SHMT2	0.264843	0.230501
SIM2	0.406917	0.515435
SIRT1	0.336755	0.398094
SLC16A1	0.635881	0.230434
SLC16A4	0.50029	0.357059
SLC16A9	0.357666	0.2856
SLC1A4	0.206734	0.206572
SLC35E2B	0.352088	0.233121
SLC37A1	0.30524	0.271828
SLC38A1	0.480125	0.33556
SLC38A2	0.308545	0.237454
SLC39A14	0.257162	0.208686
SLC3A2	0.340482	0.400524
SLC43A2	0.307804	0.612123
SLC5A6	0.49106	0.238262
SLC6A9	0.47825	0.675455
SLC7A1	0.321463	0.296423
SLC7A11	0.788072	0.740582
SLCO1B3	0.234325	0.34735
SLCO2B1	1.77521	1.37055
SMCR8	0.357078	0.253759
SMPDL3B	0.301598	0.365217
SNTB1	0.358075	0.210077
SNX4	0.317362	0.312081
SOX4	0.350724	0.231191
SOX9	0.307398	0.293172
SPPL2A	0.49741	0.268734
SQSTM1	0.604994	0.596303
SRCAP	0.340914	0.336344
SRXN1	0.429624	0.417993
ST7	0.59843	0.323247
STK17A	0.344468	0.29863
SULF2	0.708801	0.732366
SUPT4H1	0.273682	0.242091
SUPT6H	0.395477	0.223076
SUPV3L1	0.287293	0.353716
TENM3	0.287647	0.243299
TET3	0.445386	0.278804
TGFB2	0.395727	0.242271
TLE4	0.643924	0.626232
TMEM131	0.276516	0.23664
TMEM178B	0.667234	0.342753
TMEM181	0.232383	0.228004
TMEM200A	0.420723	0.207077
TMEM33	0.272625	0.205654
TMX4	0.487915	0.382865
TNFSF13	0.271501	0.47594
TNRC6B	0.280261	0.219311
TOR1A	0.385034	0.479955
TP53	0.411845	0.289964
TP53AIP1	1.35963	0.679391
TRANK1	0.315263	0.307462
TRIM16L	0.415415	0.411807
TRIP11	0.332589	0.209642
TSC1	0.294257	0.23901
TSKU	0.275299	0.383111
TSPAN17	0.292998	0.263634
TTC17	0.319888	0.202915
TULP4	0.292783	0.252366
TWNK	0.637538	0.473259
TXNRD1	0.319473	0.249567
UBE2Q2	0.410105	0.264258
UBP1	0.445829	0.267843
UHRF1BP1	0.415272	0.259902
UTP14C	0.324014	0.337286
UTP20	0.596646	0.302281
VPS13B	0.412046	0.308166
VPS18	0.210417	0.277414
VPS39	0.264207	0.230976
VPS41	0.330914	0.244538
WARS	0.437196	0.335587
WASHC2A	0.444395	0.227157
WASHC2C	0.412011	0.225609
WBP1L	0.234353	0.223711
WDR45	0.585263	0.487323
WDR5	0.325881	0.204411
WDR6	0.240922	0.243751
WLS	0.294508	0.256732
WNK1	0.208213	0.229428
WNT5A	0.713471	0.400174
WTAP	0.302004	0.267493
XBP1	0.387968	0.254852
XPOT	0.447541	0.399329
YAP1	0.391927	0.257628
ZBED5	0.20251	0.214914
ZBTB38	0.215737	0.239681
ZBTB4	0.269224	0.217637
ZC3H12A	0.201552	0.247565
ZFR	0.411025	0.200091
ZFY	0.480944	0.434471
ZKSCAN8	0.396367	0.209343
ZMPSTE24	0.566314	0.341243
ZMYND11	0.416689	0.234551
ZNF362	0.62633	0.710837
ZNF480	0.449943	0.320185
ZNF623	0.263472	0.324622
ZNF721	0.479392	0.241981
