# Supplementary material for: Solobacterium moorei promotes tumor progression via the Integrin α2/β1-PI3K-AKT-mTOR-C-myc signaling pathway in colorectal cancer
Source: Int J Biol Sci. 2025 Jan 27;21(4):1497–512. doi: 10.7150/ijbs.102742 (PMC11844286; doi:10.7150/ijbs.102742)
Supplement: Supplementary file 7 — Supplementary table 10. [file ijbsv21p1497s7.xlsx]

## Sheet: 亚细胞定位
Table S10. The S. moorei proteins identified by mass spectrometry
Protein ID	Description	Location	Protein Mass
tr|E7MKT7|E7MKT7_9FIRM	N-acetylglucosamine-6-phosphate deacetylase OS=Solobacterium moorei F0204 OX=706433 GN=nagA PE=3 SV=1	Cytoplasmic	41606.8
tr|A0A930A1N1|A0A930A1N1_9FIRM	Oligoendopeptidase F OS=Solobacterium sp OX=2060878 GN=pepF PE=3 SV=1	Cytoplasmic	68031.8
tr|A0A412PIU0|A0A412PIU0_9FIRM	Efflux RND transporter periplasmic adaptor subunit OS=Solobacterium moorei OX=102148 GN=DWX20_03180 PE=4 SV=1	CytoplasmicMembrane	62408.9
tr|A0A929Z7E9|A0A929Z7E9_9FIRM	Aminoglycoside N(3)-acetyltransferase OS=Solobacterium sp OX=2060878 GN=HXL43_06640 PE=3 SV=1	Cytoplasmic	31950.8
tr|E7MQY8|E7MQY8_9FIRM	Pyridine nucleotide-disulfide oxidoreductase OS=Solobacterium moorei F0204 OX=706433 GN=HMPREF9430_01978 PE=4 SV=1	Cytoplasmic	34126.3
tr|A0A412PFB9|A0A412PFB9_9FIRM	BMP family ABC transporter substrate-binding protein OS=Solobacterium moorei OX=102148 GN=DWX20_04980 PE=3 SV=1	Unknown	41303.4
tr|E7MMC2|E7MMC2_9FIRM	Adenosine deaminase OS=Solobacterium moorei F0204 OX=706433 GN=add PE=3 SV=1	Cytoplasmic	38631
tr|E7MLA4|E7MLA4_9FIRM	Lysine--tRNA ligase OS=Solobacterium moorei F0204 OX=706433 GN=lysS PE=3 SV=1	Cytoplasmic	62296.9
tr|A0A412PHB9|A0A412PHB9_9FIRM	HPr kinase/phosphorylase OS=Solobacterium moorei OX=102148 GN=hprK PE=3 SV=1	CytoplasmicMembrane	35173.3
tr|A0A412PHF8|A0A412PHF8_9FIRM	Formate--tetrahydrofolate ligase OS=Solobacterium moorei OX=102148 GN=fhs PE=3 SV=1	Cytoplasmic	59976.9
tr|A0A412PCD8|A0A412PCD8_9FIRM	UDP-N-acetylglucosamine 1-carboxyvinyltransferase OS=Solobacterium moorei OX=102148 GN=murA PE=3 SV=1	Cytoplasmic	45286.7
tr|A0A412PEY6|A0A412PEY6_9FIRM	Riboflavin transporter OS=Solobacterium moorei OX=102148 GN=DWX20_05130 PE=3 SV=1	CytoplasmicMembrane	21964.3
tr|E7MKZ4|E7MKZ4_9FIRM	TPM domain-containing protein OS=Solobacterium moorei F0204 OX=706433 GN=HMPREF9430_00189 PE=4 SV=1	CytoplasmicMembrane	28073.3
tr|A0A930AYH6|A0A930AYH6_9FIRM	YjjI family glycine radical enzyme OS=Solobacterium sp OX=2060878 GN=yjjI PE=4 SV=1	Cytoplasmic	56959.5
tr|A0A930AJA8|A0A930AJA8_9FIRM	Large ribosomal subunit assembly factor BipA OS=Solobacterium sp OX=2060878 GN=typA PE=3 SV=1	CytoplasmicMembrane	68258.6
tr|A0A412PEE3|A0A412PEE3_9FIRM	Small ribosomal subunit protein uS4 OS=Solobacterium moorei OX=102148 GN=rpsD PE=3 SV=1	Cytoplasmic	22766.2
tr|A0A412PFS6|A0A412PFS6_9FIRM	RNA polymerase sigma factor SigA OS=Solobacterium moorei OX=102148 GN=rpoD PE=3 SV=1	Cytoplasmic	46763.7
tr|A0A929WLG7|A0A929WLG7_9FIRM	Holliday junction branch migration complex subunit RuvA OS=Solobacterium sp OX=2060878 GN=ruvA PE=3 SV=1	Cytoplasmic	21658.1
tr|A0A412PEM5|A0A412PEM5_9FIRM	YitT family protein OS=Solobacterium moorei OX=102148 GN=DWX20_04565 PE=4 SV=1	CytoplasmicMembrane	32770.5
tr|A0A412PIB3|A0A412PIB3_9FIRM	SH3b domain-containing protein OS=Solobacterium moorei OX=102148 GN=DWX20_02430 PE=3 SV=1	CytoplasmicMembrane	68943.4
tr|E7MMJ8|E7MMJ8_9FIRM	Ribosome-recycling factor OS=Solobacterium moorei F0204 OX=706433 GN=frr PE=3 SV=1	Cytoplasmic	20169.4
tr|A0A412PEP6|A0A412PEP6_9FIRM	DUF2974 domain-containing protein OS=Solobacterium moorei OX=102148 GN=DWX20_04600 PE=4 SV=1	Unknown	43441.9
tr|A0A929ZYD9|A0A929ZYD9_9FIRM	Adenylate kinase OS=Solobacterium sp OX=2060878 GN=adk PE=3 SV=1	Cytoplasmic	24162.3
tr|A0A412PEP7|A0A412PEP7_9FIRM	Endolytic murein transglycosylase OS=Solobacterium moorei OX=102148 GN=mltG PE=3 SV=1	Unknown	40517.8
tr|A0A929Z2V3|A0A929Z2V3_9FIRM	Uridine phosphorylase (Fragment) OS=Solobacterium sp OX=2060878 GN=HXL40_07390 PE=4 SV=1	Unknown	7977.94
tr|A0A412PD17|A0A412PD17_9FIRM	Cysteine synthase A OS=Solobacterium moorei OX=102148 GN=cysK PE=4 SV=1	Cytoplasmic	32896.2
tr|E7MQY9|E7MQY9_9FIRM	Uncharacterized protein OS=Solobacterium moorei F0204 OX=706433 GN=HMPREF9430_01979 PE=4 SV=1	CytoplasmicMembrane	14218.8
tr|E7MP85|E7MP85_9FIRM	Urocanate reductase OS=Solobacterium moorei F0204 OX=706433 GN=HMPREF9430_01365 PE=3 SV=1	Unknown	64661.9
tr|A0A412PHZ8|A0A412PHZ8_9FIRM	DNA-directed RNA polymerase subunit alpha OS=Solobacterium moorei OX=102148 GN=rpoA PE=3 SV=1	Cytoplasmic	35496.2
tr|A0A930FG12|A0A930FG12_9FIRM	Isoleucine--tRNA ligase OS=Solobacterium sp OX=2060878 GN=ileS PE=3 SV=1	Cytoplasmic	104112
tr|A0A412PBU1|A0A412PBU1_9FIRM	tRNA-2-methylthio-N(6)-dimethylallyladenosine synthase OS=Solobacterium moorei OX=102148 GN=miaB PE=3 SV=1	Cytoplasmic	54587.3
tr|A0A929ZAU1|A0A929ZAU1_9FIRM	Pseudouridine-5'-phosphate glycosidase OS=Solobacterium sp OX=2060878 GN=psuG PE=3 SV=1	Cytoplasmic	32179.9
tr|E7MLB8|E7MLB8_9FIRM	Asparagine--tRNA ligase OS=Solobacterium moorei F0204 OX=706433 GN=asnS PE=3 SV=1	Cytoplasmic	52882
tr|E7MNV1|E7MNV1_9FIRM	DNA 3'-5' helicase OS=Solobacterium moorei F0204 OX=706433 GN=HMPREF9430_01221 PE=3 SV=1	Cytoplasmic	85512.7
tr|A0A412PD16|A0A412PD16_9FIRM	Cardiolipin synthase OS=Solobacterium moorei OX=102148 GN=cls PE=4 SV=1	CytoplasmicMembrane	58482.5
tr|A0A412PAH6|A0A412PAH6_9FIRM	Noncanonical pyrimidine nucleotidase, YjjG family OS=Solobacterium moorei OX=102148 GN=DWX20_09310 PE=4 SV=1	Cytoplasmic	26894.8
tr|A0A929ZYE6|A0A929ZYE6_9FIRM	Protein translocase subunit SecY OS=Solobacterium sp OX=2060878 GN=secY PE=3 SV=1	CytoplasmicMembrane	46542
tr|E7MLL5|E7MLL5_9FIRM	serine--tRNA ligase OS=Solobacterium moorei F0204 OX=706433 GN=serS PE=4 SV=1	Cytoplasmic	49525.9
tr|E7MQ70|E7MQ70_9FIRM	Putative septation ring formation regulator EzrA OS=Solobacterium moorei F0204 OX=706433 GN=HMPREF9430_01595 PE=4 SV=1	Cytoplasmic	65303.5
tr|A0A929YXQ9|A0A929YXQ9_9FIRM	Protein translocase subunit SecA OS=Solobacterium sp OX=2060878 GN=secA PE=3 SV=1	Cytoplasmic	88310.6
tr|A0A930EYA7|A0A930EYA7_9FIRM	Aspartyl/glutamyl-tRNA(Asn/Gln) amidotransferase subunit B OS=Solobacterium sp OX=2060878 GN=gatB PE=3 SV=1	Cytoplasmic	53758.1
tr|A0A930F268|A0A930F268_9FIRM	TldD/PmbA family protein OS=Solobacterium sp OX=2060878 GN=HXL49_06425 PE=3 SV=1	Cytoplasmic	47792.9
tr|A0A930ABP6|A0A930ABP6_9FIRM	DNA topoisomerase 4 subunit A OS=Solobacterium sp OX=2060878 GN=parC PE=3 SV=1	Cytoplasmic	94144.3
tr|A0A9D5WMH1|A0A9D5WMH1_9FIRM	DNA topoisomerase (ATP-hydrolyzing) OS=Solobacterium sp OX=2060878 GN=parE PE=4 SV=1	Cytoplasmic	70854.5
tr|A0A930ASX2|A0A930ASX2_9FIRM	Uncharacterized protein OS=Solobacterium sp OX=2060878 GN=HXL58_08440 PE=4 SV=1	Cytoplasmic	38727.3
tr|A0A929ZP31|A0A929ZP31_9FIRM	DNA-directed RNA polymerase subunit P (Fragment) OS=Solobacterium sp OX=2060878 GN=HXL45_08400 PE=4 SV=1	Unknown	40995.2
tr|A0A930F9L1|A0A930F9L1_9FIRM	SseB family protein OS=Solobacterium sp OX=2060878 GN=HXL56_09175 PE=4 SV=1	CytoplasmicMembrane	37824.3
tr|A0A930FFA6|A0A930FFA6_9FIRM	Sugar ABC transporter permease OS=Solobacterium sp OX=2060878 GN=HXL45_02765 PE=3 SV=1	CytoplasmicMembrane	32940.5
tr|E7MKG6|E7MKG6_9FIRM	Phosphonate ABC transporter, ATP-binding protein OS=Solobacterium moorei F0204 OX=706433 GN=phnC PE=4 SV=1	CytoplasmicMembrane	28939.4
tr|E7MMP2|E7MMP2_9FIRM	ABC transporter, substrate-binding protein, family 5 OS=Solobacterium moorei F0204 OX=706433 GN=HMPREF9430_00809 PE=4 SV=1	Cellwall	56762.6
tr|A0A929WII2|A0A929WII2_9FIRM	Uncharacterized protein OS=Solobacterium sp OX=2060878 GN=HXL41_07560 PE=4 SV=1	Unknown	19665.1
tr|A0A930FBU8|A0A930FBU8_9FIRM	ParA family protein OS=Solobacterium sp OX=2060878 GN=HXL59_01990 PE=4 SV=1	CytoplasmicMembrane	29094.2
tr|A0A412PCT6|A0A412PCT6_9FIRM	Large ribosomal subunit protein uL13 OS=Solobacterium moorei OX=102148 GN=rplM PE=3 SV=1	Cytoplasmic	16402.5
tr|A0A412PCH4|A0A412PCH4_9FIRM	ABC transporter ATP-binding protein OS=Solobacterium moorei OX=102148 GN=DWX20_06770 PE=4 SV=1	CytoplasmicMembrane	70409.8
tr|A0A929ZR02|A0A929ZR02_9FIRM	TVP38/TMEM64 family membrane protein OS=Solobacterium sp OX=2060878 GN=HXL46_00765 PE=3 SV=1	CytoplasmicMembrane	25831.4
tr|A0A930ARE7|A0A930ARE7_9FIRM	Protein RecA OS=Solobacterium sp OX=2060878 GN=recA PE=3 SV=1	Cytoplasmic	37509.6
tr|A0A412PEM0|A0A412PEM0_9FIRM	U32 family peptidase OS=Solobacterium moorei OX=102148 GN=DWX20_04670 PE=4 SV=1	Cytoplasmic	82527
tr|A0A930F6S0|A0A930F6S0_9FIRM	M18 family aminopeptidase OS=Solobacterium sp OX=2060878 GN=HXL52_05745 PE=3 SV=1	Cytoplasmic	44257.1
tr|A0A9D6A2I0|A0A9D6A2I0_9FIRM	DUF853 family protein OS=Solobacterium sp OX=2060878 GN=HXL46_05855 PE=4 SV=1	Cytoplasmic	56267.3
tr|A0A412PEA1|A0A412PEA1_9FIRM	N-acetyltransferase OS=Solobacterium moorei OX=102148 GN=DWX20_03810 PE=4 SV=1	Cytoplasmic	21260.6
tr|A0A412PCU4|A0A412PCU4_9FIRM	Small ribosomal subunit protein uS9 OS=Solobacterium moorei OX=102148 GN=rpsI PE=3 SV=1	Cytoplasmic	14649.9
tr|A0A412PER9|A0A412PER9_9FIRM	Acetate kinase OS=Solobacterium moorei OX=102148 GN=ackA PE=3 SV=1	Cytoplasmic	43676.1
tr|A0A930AMS8|A0A930AMS8_9FIRM	BMP family ABC transporter substrate-binding protein OS=Solobacterium sp OX=2060878 GN=HXL58_03120 PE=3 SV=1	Unknown	38671.3
tr|A0A412PIC5|A0A412PIC5_9FIRM	Glycerol-3-phosphate cytidylyltransferase OS=Solobacterium moorei OX=102148 GN=DWX20_02420 PE=4 SV=1	Cytoplasmic	50806.9
tr|A0A412PIP7|A0A412PIP7_9FIRM	Sel1 repeat family protein OS=Solobacterium moorei OX=102148 GN=DWX20_02965 PE=4 SV=1	Cytoplasmic	24197.4
tr|A0A929ZXD6|A0A929ZXD6_9FIRM	Uncharacterized protein OS=Solobacterium sp OX=2060878 GN=HXL49_04370 PE=4 SV=1	Cytoplasmic	25626.4
tr|E7MQ39|E7MQ39_9FIRM	Threonine/alanine tRNA ligase second additional domain protein OS=Solobacterium moorei F0204 OX=706433 GN=HMPREF9430_01564 PE=4 SV=1	Cytoplasmic	41774.3
tr|A0A929WG51|A0A929WG51_9FIRM	ABC transporter ATP-binding protein OS=Solobacterium sp OX=2060878 GN=HXL43_01060 PE=4 SV=1	CytoplasmicMembrane	59093.1
tr|A0A929Z9U7|A0A929Z9U7_9FIRM	ABC transporter permease OS=Solobacterium sp OX=2060878 GN=HXL43_08255 PE=3 SV=1	CytoplasmicMembrane	30386.5
tr|A0A412PFP1|A0A412PFP1_9FIRM	Cell division protein SepF OS=Solobacterium moorei OX=102148 GN=sepF PE=3 SV=1	Cytoplasmic	15393.7
tr|A0A412PGA7|A0A412PGA7_9FIRM	tRNA (Adenosine(37)-N6)-threonylcarbamoyltransferase complex dimerization subunit type 1 TsaB OS=Solobacterium moorei OX=102148 GN=tsaB PE=4 SV=1	Cytoplasmic	22731.4
tr|A0A412PG80|A0A412PG80_9FIRM	Glutamine synthetase OS=Solobacterium moorei OX=102148 GN=DWX20_06515 PE=3 SV=1	Cytoplasmic	78957.2
tr|E7MNB8|E7MNB8_9FIRM	DUF5673 domain-containing protein OS=Solobacterium moorei F0204 OX=706433 GN=HMPREF9430_01009 PE=4 SV=1	CytoplasmicMembrane	17531.3
tr|A0A412PF86|A0A412PF86_9FIRM	DUF1858 domain-containing protein OS=Solobacterium moorei OX=102148 GN=DWX20_05755 PE=4 SV=1	Cytoplasmic	59001.1
tr|E7MLR4|E7MLR4_9FIRM	Zinc-ribbon domain-containing protein OS=Solobacterium moorei F0204 OX=706433 GN=HMPREF9430_00477 PE=4 SV=1	CytoplasmicMembrane	32626.2
tr|A0A930FJW7|A0A930FJW7_9FIRM	DUF4173 domain-containing protein OS=Solobacterium sp OX=2060878 GN=HXL61_03870 PE=4 SV=1	CytoplasmicMembrane	47939.9
tr|A0A412PFN6|A0A412PFN6_9FIRM	Phosphoenolpyruvate-protein phosphotransferase OS=Solobacterium moorei OX=102148 GN=ptsP PE=3 SV=1	Cytoplasmic	61922.6
tr|A0A930FF38|A0A930FF38_9FIRM	Aminopeptidase OS=Solobacterium sp OX=2060878 GN=HXL58_04290 PE=3 SV=1	Cytoplasmic	50680.1
tr|E7MKT9|E7MKT9_9FIRM	PTS system fructose IIA component OS=Solobacterium moorei F0204 OX=706433 GN=HMPREF9430_00134 PE=4 SV=1	Cytoplasmic	15790.9
tr|A0A412PIL4|A0A412PIL4_9FIRM	Cation transporter OS=Solobacterium moorei OX=102148 GN=DWX20_02990 PE=4 SV=1	CytoplasmicMembrane	40829.3
tr|A0A929ZAV1|A0A929ZAV1_9FIRM	Glycoside hydrolase family 2 OS=Solobacterium sp OX=2060878 GN=HXL43_07410 PE=3 SV=1	Cytoplasmic	67370.1
tr|E7MQI1|E7MQI1_9FIRM	ABC transporter, ATP-binding protein OS=Solobacterium moorei F0204 OX=706433 GN=HMPREF9430_01817 PE=4 SV=1	CytoplasmicMembrane	64971
tr|E7MNN9|E7MNN9_9FIRM	KilA-N DNA-binding domain-containing protein OS=Solobacterium moorei F0204 OX=706433 GN=HMPREF9430_01159 PE=4 SV=1	Cytoplasmic	39547.2
tr|A0A412PI97|A0A412PI97_9FIRM	Amino acid-binding protein OS=Solobacterium moorei OX=102148 GN=DWX20_02235 PE=4 SV=1	Unknown	41473.7
tr|E7MP29|E7MP29_9FIRM	Nucleotidyl transferase domain-containing protein OS=Solobacterium moorei F0204 OX=706433 GN=HMPREF9430_01301 PE=4 SV=1	Cytoplasmic	33681.7
tr|E7MQF3|E7MQF3_9FIRM	Transketolase, pyridine binding domain protein OS=Solobacterium moorei F0204 OX=706433 GN=HMPREF9430_01787 PE=4 SV=1	Cytoplasmic	32808.5
tr|A0A412PHK8|A0A412PHK8_9FIRM	Ribosomal RNA small subunit methyltransferase I OS=Solobacterium moorei OX=102148 GN=rsmI PE=3 SV=1	Cytoplasmic	31877.4
tr|E7ML19|E7ML19_9FIRM	FMN-binding domain protein OS=Solobacterium moorei F0204 OX=706433 GN=HMPREF9430_00310 PE=4 SV=1	Unknown	91983
tr|A0A930FBW9|A0A930FBW9_9FIRM	Ribonucleoside-diphosphate reductase OS=Solobacterium sp OX=2060878 GN=HXL60_01460 PE=3 SV=1	Cytoplasmic	95731.2
tr|A0A930FCB4|A0A930FCB4_9FIRM	HAD-IA family hydrolase OS=Solobacterium sp OX=2060878 GN=HXL60_05550 PE=3 SV=1	CytoplasmicMembrane	52742.2
tr|A0A412PII4|A0A412PII4_9FIRM	Extracellular solute-binding protein OS=Solobacterium moorei OX=102148 GN=DWX20_02820 PE=4 SV=1	Unknown	43676.6
tr|A0A929ZAV2|A0A929ZAV2_9FIRM	tRNA N6-adenosine threonylcarbamoyltransferase OS=Solobacterium sp OX=2060878 GN=tsaD PE=3 SV=1	Cytoplasmic	36254.6
tr|E7MKW3|E7MKW3_9FIRM	Large ribosomal subunit protein uL24 OS=Solobacterium moorei F0204 OX=706433 GN=rplX PE=3 SV=1	Cytoplasmic	11525.5
tr|A0A929WF14|A0A929WF14_9FIRM	BMP family ABC transporter substrate-binding protein OS=Solobacterium sp OX=2060878 GN=HXL43_01055 PE=3 SV=1	Unknown	39328.2
tr|A0A412PHI6|A0A412PHI6_9FIRM	Peptidase M16C associated domain-containing protein OS=Solobacterium moorei OX=102148 GN=DWX20_00950 PE=4 SV=1	Cytoplasmic	110336
tr|A0A930AMD2|A0A930AMD2_9FIRM	FprA family A-type flavoprotein OS=Solobacterium sp OX=2060878 GN=HXL58_01965 PE=3 SV=1	Cytoplasmic	45766
tr|A0A412PHM9|A0A412PHM9_9FIRM	Bifunctional metallophosphatase/5'-nucleotidase OS=Solobacterium moorei OX=102148 GN=DWX20_01075 PE=3 SV=1	Unknown	70846.8
tr|A0A412PET5|A0A412PET5_9FIRM	DAK2 domain-containing protein OS=Solobacterium moorei OX=102148 GN=DWX20_04820 PE=4 SV=1	Unknown	58634.3
tr|A0A412PIL6|A0A412PIL6_9FIRM	HAD family hydrolase OS=Solobacterium moorei OX=102148 GN=DWX20_02835 PE=4 SV=1	Cytoplasmic	29837.2
tr|A0A930EYL8|A0A930EYL8_9FIRM	ATP-binding cassette domain-containing protein OS=Solobacterium sp OX=2060878 GN=HXL48_02235 PE=4 SV=1	CytoplasmicMembrane	25267.8
tr|A0A930EWE0|A0A930EWE0_9FIRM	Signal recognition particle protein OS=Solobacterium sp OX=2060878 GN=ffh PE=3 SV=1	CytoplasmicMembrane	52168.8
tr|A0A412PD77|A0A412PD77_9FIRM	Enolase OS=Solobacterium moorei OX=102148 GN=eno PE=3 SV=1	Cytoplasmic	47778.1
tr|E7MM66|E7MM66_9FIRM	4-hydroxy-3-methylbut-2-en-1-yl diphosphate synthase (flavodoxin) OS=Solobacterium moorei F0204 OX=706433 GN=ispG PE=3 SV=1	Cytoplasmic	38685.3
tr|A0A929ZQV8|A0A929ZQV8_9FIRM	Methionyl-tRNA formyltransferase OS=Solobacterium sp OX=2060878 GN=fmt PE=3 SV=1	Cytoplasmic	34797
tr|A0A929WI99|A0A929WI99_9FIRM	Metallophosphoesterase OS=Solobacterium sp OX=2060878 GN=HXL43_08445 PE=4 SV=1	Cytoplasmic	119999
tr|A0A412PHD2|A0A412PHD2_9FIRM	Ribose-phosphate pyrophosphokinase OS=Solobacterium moorei OX=102148 GN=prs PE=3 SV=1	Cytoplasmic	35539.6
tr|A0A412PD62|A0A412PD62_9FIRM	Flavocytochrome c OS=Solobacterium moorei OX=102148 GN=DWX20_08155 PE=3 SV=1	Unknown	52032.2
tr|A0A930AED8|A0A930AED8_9FIRM	Type I glyceraldehyde-3-phosphate dehydrogenase OS=Solobacterium sp OX=2060878 GN=HXL56_09320 PE=4 SV=1	Cytoplasmic	13029.6
tr|A0A412PEC9|A0A412PEC9_9FIRM	Fe-S cluster assembly ATPase SufC OS=Solobacterium moorei OX=102148 GN=sufC PE=3 SV=1	Cytoplasmic	31413
tr|A0A412PEJ5|A0A412PEJ5_9FIRM	Alpha/beta hydrolase OS=Solobacterium moorei OX=102148 GN=DWX20_04405 PE=4 SV=1	Cytoplasmic	35580.8
tr|A0A930F2U3|A0A930F2U3_9FIRM	HPr family phosphocarrier protein OS=Solobacterium sp OX=2060878 GN=HXL50_00570 PE=4 SV=1	Cytoplasmic	6168.15
tr|E7MN05|E7MN05_9FIRM	Cysteine--tRNA ligase OS=Solobacterium moorei F0204 OX=706433 GN=cysS PE=3 SV=1	Cytoplasmic	50560
tr|A0A412PD72|A0A412PD72_9FIRM	Patatin family protein OS=Solobacterium moorei OX=102148 GN=DWX20_08210 PE=4 SV=1	Cytoplasmic	32029.9
tr|A0A930A269|A0A930A269_9FIRM	DegV family EDD domain-containing protein OS=Solobacterium sp OX=2060878 GN=HXL50_05385 PE=4 SV=1	Cytoplasmic	31238.9
tr|A0A412PD49|A0A412PD49_9FIRM	Ribonucleoside-diphosphate reductase subunit beta OS=Solobacterium moorei OX=102148 GN=DWX20_08110 PE=3 SV=1	Cytoplasmic	41196.1
tr|E7MLF1|E7MLF1_9FIRM	Glutamine synthetase OS=Solobacterium moorei F0204 OX=706433 GN=glnA PE=3 SV=1	Cytoplasmic	78868.2
tr|A0A930F352|A0A930F352_9FIRM	YitT family protein OS=Solobacterium sp OX=2060878 GN=HXL42_05195 PE=4 SV=1	CytoplasmicMembrane	29926.1
tr|A0A412PHD6|A0A412PHD6_9FIRM	Bifunctional N-acetylglucosamine-1-phosphate uridyltransferase/glucosamine-1-phosphate acetyltransferase OS=Solobacterium moorei OX=102148 GN=DWX20_00555 PE=4 SV=1	Cytoplasmic	34588.4
tr|E7MQS2|E7MQS2_9FIRM	ABC transporter, ATP-binding protein OS=Solobacterium moorei F0204 OX=706433 GN=HMPREF9430_01890 PE=4 SV=1	CytoplasmicMembrane	65698.5
tr|A0A930ADE2|A0A930ADE2_9FIRM	PTS system mannose/fructose/sorbose family transporter subunit IID OS=Solobacterium sp OX=2060878 GN=HXL56_06765 PE=4 SV=1	CytoplasmicMembrane	34996.3
tr|A0A412PFB4|A0A412PFB4_9FIRM	TldD/PmbA family protein OS=Solobacterium moorei OX=102148 GN=DWX20_05760 PE=3 SV=1	Cytoplasmic	47792.9
tr|A0A929ZZK8|A0A929ZZK8_9FIRM	ABC transporter substrate-binding protein OS=Solobacterium sp OX=2060878 GN=HXL50_00605 PE=4 SV=1	Unknown	36961.9
tr|A0A412PI57|A0A412PI57_9FIRM	DUF4428 domain-containing protein OS=Solobacterium moorei OX=102148 GN=DWX20_02040 PE=4 SV=1	Cytoplasmic	34218.1
tr|A0A412PDJ2|A0A412PDJ2_9FIRM	Diadenylate cyclase OS=Solobacterium moorei OX=102148 GN=dacA PE=3 SV=1	CytoplasmicMembrane	41148.5
tr|A0A929ZYI9|A0A929ZYI9_9FIRM	Diacylglycerol kinase family protein OS=Solobacterium sp OX=2060878 GN=HXL43_04520 PE=3 SV=1	CytoplasmicMembrane	12415.6
tr|A0A929ZWU7|A0A929ZWU7_9FIRM	Glucosamine-6-phosphate deaminase OS=Solobacterium sp OX=2060878 GN=nagB PE=3 SV=1	Cytoplasmic	26709.3
tr|A0A930FJK8|A0A930FJK8_9FIRM	Glycine--tRNA ligase OS=Solobacterium sp OX=2060878 GN=glyQS PE=3 SV=1	Cytoplasmic	53730.1
tr|A0A412PF13|A0A412PF13_9FIRM	Valine--tRNA ligase OS=Solobacterium moorei OX=102148 GN=valS PE=3 SV=1	Cytoplasmic	99778.9
tr|A0A412PCK5|A0A412PCK5_9FIRM	UDP-N-acetylmuramoyl-L-alanyl-D-glutamate--2, 6-diaminopimelate ligase OS=Solobacterium moorei OX=102148 GN=DWX20_07180 PE=3 SV=1	Cytoplasmic	56927.7
tr|A0A412PFM8|A0A412PFM8_9FIRM	Multidrug export protein MepA OS=Solobacterium moorei OX=102148 GN=DWX20_06490 PE=3 SV=1	CytoplasmicMembrane	50038
tr|A0A412PIR2|A0A412PIR2_9FIRM	D-alanine--D-alanine ligase OS=Solobacterium moorei OX=102148 GN=ddl PE=3 SV=1	Cytoplasmic	44459.7
tr|A0A929Z9B8|A0A929Z9B8_9FIRM	Uncharacterized protein OS=Solobacterium sp OX=2060878 GN=HXL43_02640 PE=4 SV=1	Cytoplasmic	19309.3
tr|A0A929Z237|A0A929Z237_9FIRM	Uncharacterized protein OS=Solobacterium sp OX=2060878 GN=HXL40_03370 PE=4 SV=1	Cytoplasmic	20958.5
tr|A0A412PCM9|A0A412PCM9_9FIRM	MBOAT family protein OS=Solobacterium moorei OX=102148 GN=DWX20_07145 PE=3 SV=1	CytoplasmicMembrane	58603.3
tr|A0A929WH68|A0A929WH68_9FIRM	Urocanate reductase OS=Solobacterium sp OX=2060878 GN=HXL43_05665 PE=3 SV=1	Unknown	65082.3
tr|A0A929ZA02|A0A929ZA02_9FIRM	Pyruvate formate-lyase-activating enzyme OS=Solobacterium sp OX=2060878 GN=pflA PE=3 SV=1	Cytoplasmic	27700
tr|A0A930A4S9|A0A930A4S9_9FIRM	Maltose/maltodextrin transport system permease protein OS=Solobacterium sp OX=2060878 GN=HXL52_03540 PE=3 SV=1	CytoplasmicMembrane	50763
tr|A0A930AZK1|A0A930AZK1_9FIRM	Uncharacterized protein (Fragment) OS=Solobacterium sp OX=2060878 GN=HXL59_02460 PE=4 SV=1	Unknown	36490.5
tr|A0A412PIP1|A0A412PIP1_9FIRM	ATP-binding protein OS=Solobacterium moorei OX=102148 GN=DWX20_02880 PE=4 SV=1	Unknown	61059.8
tr|E7MNX1|E7MNX1_9FIRM	UDP-galactopyranose mutase OS=Solobacterium moorei F0204 OX=706433 GN=glf PE=3 SV=1	Unknown	43697.2
tr|A0A930FD46|A0A930FD46_9FIRM	RelA/SpoT domain-containing protein OS=Solobacterium sp OX=2060878 GN=HXL60_02125 PE=4 SV=1	Cytoplasmic	54794.1
tr|A0A412PEP2|A0A412PEP2_9FIRM	Chromosome partition protein Smc OS=Solobacterium moorei OX=102148 GN=smc PE=3 SV=1	Cytoplasmic	110825
tr|A0A412PEF6|A0A412PEF6_9FIRM	SufD family Fe-S cluster assembly protein OS=Solobacterium moorei OX=102148 GN=DWX20_04105 PE=4 SV=1	Cytoplasmic	30290.1
tr|E7MP66|E7MP66_9FIRM	N-acetyltransferase domain-containing protein OS=Solobacterium moorei F0204 OX=706433 GN=HMPREF9430_01345 PE=4 SV=1	Cytoplasmic	28578.1
tr|A0A929WDX6|A0A929WDX6_9FIRM	DUF3899 domain-containing protein OS=Solobacterium sp OX=2060878 GN=HXL41_06140 PE=4 SV=1	CytoplasmicMembrane	13485.5
tr|E7MQS1|E7MQS1_9FIRM	Serine-type D-Ala-D-Ala carboxypeptidase (Fragment) OS=Solobacterium moorei F0204 OX=706433 GN=HMPREF9430_01889 PE=4 SV=1	Cytoplasmic	32047
tr|E7MPR7|E7MPR7_9FIRM	Glutamate--tRNA ligase OS=Solobacterium moorei F0204 OX=706433 GN=gltX PE=3 SV=1	Cytoplasmic	54848.7
tr|E7MM47|E7MM47_9FIRM	Putative superoxide reductase OS=Solobacterium moorei F0204 OX=706433 GN=HMPREF9430_00610 PE=3 SV=1	Cytoplasmic	26219
tr|A0A929WMD0|A0A929WMD0_9FIRM	Small ribosomal subunit protein uS3 OS=Solobacterium sp OX=2060878 GN=rpsC PE=3 SV=1	Cytoplasmic	29909.9
tr|A0A930F5B6|A0A930F5B6_9FIRM	M3 family oligoendopeptidase (Fragment) OS=Solobacterium sp OX=2060878 GN=HXL52_03425 PE=3 SV=1	Cytoplasmic	65683.1
tr|A0A930FCT9|A0A930FCT9_9FIRM	Alpha-galactosidase OS=Solobacterium sp OX=2060878 GN=HXL60_06865 PE=4 SV=1	Cytoplasmic	54619.1
tr|A0A412PHQ3|A0A412PHQ3_9FIRM	MarR family transcriptional regulator OS=Solobacterium moorei OX=102148 GN=DWX20_01130 PE=4 SV=1	Cytoplasmic	16100.5
tr|A0A412PDB2|A0A412PDB2_9FIRM	4Fe-4S dicluster domain-containing protein OS=Solobacterium moorei OX=102148 GN=DWX20_08460 PE=4 SV=1	Cytoplasmic	52885
tr|A0A929W5W0|A0A929W5W0_9FIRM	Phosphoglycerate kinase OS=Solobacterium sp OX=2060878 GN=pgk PE=3 SV=1	Cytoplasmic	41781.6
tr|A0A412PIK0|A0A412PIK0_9FIRM	GMP synthase [glutamine-hydrolyzing] OS=Solobacterium moorei OX=102148 GN=guaA PE=3 SV=1	Cytoplasmic	57438.2
tr|A0A412PE87|A0A412PE87_9FIRM	Histidine--tRNA ligase OS=Solobacterium moorei OX=102148 GN=hisS PE=3 SV=1	Cytoplasmic	48326.6
tr|A0A929ZY99|A0A929ZY99_9FIRM	FAD-binding protein OS=Solobacterium sp OX=2060878 GN=HXL49_07300 PE=4 SV=1	Unknown	64419.4
tr|E7MNS5|E7MNS5_9FIRM	FMN-binding domain-containing protein OS=Solobacterium moorei F0204 OX=706433 GN=HMPREF9430_01195 PE=4 SV=1	Unknown	37368.7
tr|A0A412PIZ9|A0A412PIZ9_9FIRM	Preprotein translocase subunit SecE OS=Solobacterium moorei OX=102148 GN=secE PE=4 SV=1	CytoplasmicMembrane	10652.7
tr|A0A930AS84|A0A930AS84_9FIRM	Chromosome segregation protein SMC OS=Solobacterium sp OX=2060878 GN=HXL58_07610 PE=4 SV=1	Cytoplasmic	16599.2
tr|A0A930A4B5|A0A930A4B5_9FIRM	Phosphoenolpyruvate carboxylase OS=Solobacterium sp OX=2060878 GN=ppc PE=3 SV=1	Cytoplasmic	103101
tr|A0A930AAT7|A0A930AAT7_9FIRM	Nucleoside phosphorylase OS=Solobacterium sp OX=2060878 GN=HXL57_07915 PE=4 SV=1	Cytoplasmic	21481.9
tr|E7MM56|E7MM56_9FIRM	Tyrosine--tRNA ligase OS=Solobacterium moorei F0204 OX=706433 GN=tyrS PE=3 SV=1	Cytoplasmic	46932.9
tr|A0A930AHR8|A0A930AHR8_9FIRM	ABC transporter ATP-binding protein OS=Solobacterium sp OX=2060878 GN=HXL60_05280 PE=4 SV=1	CytoplasmicMembrane	41362.2
tr|A0A412PFM7|A0A412PFM7_9FIRM	FMN-binding protein OS=Solobacterium moorei OX=102148 GN=DWX20_06470 PE=4 SV=1	Unknown	32846.4
tr|A0A9D6A495|A0A9D6A495_9FIRM	Protein translocase subunit SecA OS=Solobacterium sp OX=2060878 GN=secA PE=3 SV=1	Cytoplasmic	88424.1
tr|E7MNW9|E7MNW9_9FIRM	6-phosphogluconate dehydrogenase, decarboxylating OS=Solobacterium moorei F0204 OX=706433 GN=gnd PE=3 SV=1	Cytoplasmic	51271.8
tr|A0A412PET4|A0A412PET4_9FIRM	DNA polymerase III PolC-type OS=Solobacterium moorei OX=102148 GN=polC PE=3 SV=1	Cytoplasmic	164708
tr|A0A930ER13|A0A930ER13_9FIRM	Exodeoxyribonuclease III OS=Solobacterium sp OX=2060878 GN=xth PE=3 SV=1	Cytoplasmic	29363.4
tr|A0A412PCX0|A0A412PCX0_9FIRM	1,4-alpha-glucan branching enzyme OS=Solobacterium moorei OX=102148 GN=DWX20_07620 PE=3 SV=1	Unknown	71571.4
tr|A0A929ZVL9|A0A929ZVL9_9FIRM	DUF5105 domain-containing protein OS=Solobacterium sp OX=2060878 GN=HXL48_06805 PE=4 SV=1	Unknown	23876.9
tr|A0A412PIF9|A0A412PIF9_9FIRM	Mannosyl-glycoprotein endo-beta-N-acetylglucosamidase-like domain-containing protein OS=Solobacterium moorei OX=102148 GN=DWX20_02495 PE=4 SV=1	Extracellular	126436
tr|A0A412PIE9|A0A412PIE9_9FIRM	Polysaccharide biosynthesis protein OS=Solobacterium moorei OX=102148 GN=DWX20_02445 PE=3 SV=1	CytoplasmicMembrane	71479.9
tr|E7MNX3|E7MNX3_9FIRM	YbbR-like protein OS=Solobacterium moorei F0204 OX=706433 GN=HMPREF9430_01244 PE=4 SV=1	Unknown	50343.9
tr|A0A930EYR1|A0A930EYR1_9FIRM	Threonine synthase OS=Solobacterium sp OX=2060878 GN=HXL48_02840 PE=3 SV=1	Unknown	55219.8
tr|A0A412PEM6|A0A412PEM6_9FIRM	Large ribosomal subunit protein bL20 OS=Solobacterium moorei OX=102148 GN=rplT PE=3 SV=1	Cytoplasmic	13842.6
tr|A0A930AWI7|A0A930AWI7_9FIRM	Class B sortase OS=Solobacterium sp OX=2060878 GN=srtB PE=4 SV=1	Unknown	29608.4
tr|E7MNR3|E7MNR3_9FIRM	Anaerobic ribonucleoside-triphosphate reductase OS=Solobacterium moorei F0204 OX=706433 GN=nrdD PE=4 SV=1	Unknown	72787.4
tr|A0A929Z9R0|A0A929Z9R0_9FIRM	DNA polymerase III subunit gamma/tau OS=Solobacterium sp OX=2060878 GN=dnaX PE=3 SV=1	Cytoplasmic	64653.9
tr|A0A930AZE6|A0A930AZE6_9FIRM	ParB/RepB/Spo0J family partition protein OS=Solobacterium sp OX=2060878 GN=HXL59_01995 PE=3 SV=1	Cytoplasmic	33803.9
tr|A0A412PCK3|A0A412PCK3_9FIRM	Aspartate/glutamate racemase family protein OS=Solobacterium moorei OX=102148 GN=DWX20_07175 PE=3 SV=1	Cytoplasmic	26658.2
tr|E7MR56|E7MR56_9FIRM	Putative CoA-substrate-specific enzyme activase OS=Solobacterium moorei F0204 OX=706433 GN=HMPREF9430_02047 PE=3 SV=1	Cytoplasmic	106997
tr|A0A930ABZ2|A0A930ABZ2_9FIRM	GTPase Obg OS=Solobacterium sp OX=2060878 GN=obgE PE=3 SV=1	Cytoplasmic	46866
tr|A0A929Z844|A0A929Z844_9FIRM	HAD family phosphatase OS=Solobacterium sp OX=2060878 GN=HXL41_00540 PE=4 SV=1	Cytoplasmic	31262.8
tr|A0A930A5U6|A0A930A5U6_9FIRM	Transcription termination/antitermination protein NusA OS=Solobacterium sp OX=2060878 GN=nusA PE=3 SV=1	Cytoplasmic	65977.8
tr|A0A930APR1|A0A930APR1_9FIRM	Siphovirus Gp157 family protein OS=Solobacterium sp OX=2060878 GN=HXL42_02825 PE=4 SV=1	Cytoplasmic	18664.4
tr|A0A412PBI0|A0A412PBI0_9FIRM	Protein GrpE OS=Solobacterium moorei OX=102148 GN=grpE PE=3 SV=1	Cytoplasmic	20306.2
tr|A0A930A9T1|A0A930A9T1_9FIRM	Polysaccharide chain length determinant N-terminal domain-containing protein OS=Solobacterium sp OX=2060878 GN=HXL56_00950 PE=4 SV=1	Unknown	24115.9
tr|A0A930ALK2|A0A930ALK2_9FIRM	ECF transporter S component OS=Solobacterium sp OX=2060878 GN=HXL53_00865 PE=4 SV=1	CytoplasmicMembrane	17388.6
tr|A0A412PD07|A0A412PD07_9FIRM	Large ribosomal subunit assembly factor BipA OS=Solobacterium moorei OX=102148 GN=typA PE=3 SV=1	CytoplasmicMembrane	68297.6
tr|A0A929WFG5|A0A929WFG5_9FIRM	Guanylate kinase OS=Solobacterium sp OX=2060878 GN=gmk PE=3 SV=1	Cytoplasmic	21438.3
tr|A0A412PIJ1|A0A412PIJ1_9FIRM	ABC transporter ATP-binding protein OS=Solobacterium moorei OX=102148 GN=DWX20_02815 PE=4 SV=1	CytoplasmicMembrane	43579.8
tr|A0A930FHJ7|A0A930FHJ7_9FIRM	MarR family transcriptional regulator (Fragment) OS=Solobacterium sp OX=2060878 GN=HXL58_07485 PE=4 SV=1	Cytoplasmic	11134.9
tr|E7MLC4|E7MLC4_9FIRM	ABC transporter, ATP-binding protein OS=Solobacterium moorei F0204 OX=706433 GN=HMPREF9430_00220 PE=4 SV=1	CytoplasmicMembrane	35362.6
tr|E7MQU9|E7MQU9_9FIRM	Pyridoxal-dependent decarboxylase, C-terminal sheet domain protein OS=Solobacterium moorei F0204 OX=706433 GN=HMPREF9430_01917 PE=4 SV=1	Cytoplasmic	44600.4
tr|A0A412PES3|A0A412PES3_9FIRM	1-deoxy-D-xylulose-5-phosphate synthase OS=Solobacterium moorei OX=102148 GN=dxs PE=3 SV=1	Cytoplasmic	68414.9
tr|A0A929WHA6|A0A929WHA6_9FIRM	Phosphonate ABC transporter, permease protein PhnE OS=Solobacterium sp OX=2060878 GN=phnE PE=3 SV=1	CytoplasmicMembrane	31114.1
tr|A0A930F5S2|A0A930F5S2_9FIRM	Phosphatidylglycerol--prolipoprotein diacylglyceryl transferase OS=Solobacterium sp OX=2060878 GN=lgt PE=3 SV=1	CytoplasmicMembrane	28976.2
tr|A0A412PEU6|A0A412PEU6_9FIRM	Rhomboid family intramembrane serine protease OS=Solobacterium moorei OX=102148 GN=DWX20_04935 PE=4 SV=1	CytoplasmicMembrane	29538.1
tr|A0A930AGL0|A0A930AGL0_9FIRM	Stp1/IreP family PP2C-type Ser/Thr phosphatase OS=Solobacterium sp OX=2060878 GN=HXL59_00245 PE=4 SV=1	Cytoplasmic	27608.2
tr|A0A412PBH1|A0A412PBH1_9FIRM	ATP-dependent 6-phosphofructokinase OS=Solobacterium moorei OX=102148 GN=pfkA PE=3 SV=1	Cytoplasmic	34489.8
tr|A0A412PBH5|A0A412PBH5_9FIRM	DNA topoisomerase 1 OS=Solobacterium moorei OX=102148 GN=topA PE=3 SV=1	Cytoplasmic	80230.2
tr|A0A412PIC9|A0A412PIC9_9FIRM	ABC transporter ATP-binding protein OS=Solobacterium moorei OX=102148 GN=DWX20_02390 PE=4 SV=1	CytoplasmicMembrane	68339.3
tr|A0A930AX83|A0A930AX83_9FIRM	LCP family protein OS=Solobacterium sp OX=2060878 GN=HXL61_02485 PE=3 SV=1	CytoplasmicMembrane	59128.6
tr|A0A930F2L9|A0A930F2L9_9FIRM	Cell division protein FtsA OS=Solobacterium sp OX=2060878 GN=HXL43_04590 PE=4 SV=1	CytoplasmicMembrane	46108.2
tr|E7MKG7|E7MKG7_9FIRM	Phosphate/phosphite/phosphonate ABC transporter, periplasmic binding protein OS=Solobacterium moorei F0204 OX=706433 GN=phnD PE=4 SV=1	Unknown	39152.4
tr|A0A412PFN7|A0A412PFN7_9FIRM	methionine adenosyltransferase OS=Solobacterium moorei OX=102148 GN=DWX20_06525 PE=3 SV=1	Cytoplasmic	40567.5
tr|E7MKR3|E7MKR3_9FIRM	ABC transporter, ATP-binding protein OS=Solobacterium moorei F0204 OX=706433 GN=HMPREF9430_00108 PE=4 SV=1	CytoplasmicMembrane	81612.2
tr|A0A412PID9|A0A412PID9_9FIRM	Glycosyltransferase OS=Solobacterium moorei OX=102148 GN=DWX20_02395 PE=4 SV=1	CytoplasmicMembrane	36162.8
tr|A0A412PCS1|A0A412PCS1_9FIRM	UDP-N-acetylglucosamine pyrophosphorylase OS=Solobacterium moorei OX=102148 GN=DWX20_06935 PE=4 SV=1	Unknown	24579.3
tr|A0A930AAQ1|A0A930AAQ1_9FIRM	UvrABC system protein A OS=Solobacterium sp OX=2060878 GN=uvrA PE=3 SV=1	Cytoplasmic	105394
tr|A0A929Z5X5|A0A929Z5X5_9FIRM	ABC transporter ATP-binding protein OS=Solobacterium sp OX=2060878 GN=HXL40_03980 PE=4 SV=1	CytoplasmicMembrane	67916.1
tr|E7MPZ2|E7MPZ2_9FIRM	Putative CvpA family protein OS=Solobacterium moorei F0204 OX=706433 GN=HMPREF9430_01718 PE=4 SV=1	CytoplasmicMembrane	24492.2
tr|A0A412PEG4|A0A412PEG4_9FIRM	Pyruvate, phosphate dikinase OS=Solobacterium moorei OX=102148 GN=DWX20_04410 PE=3 SV=1	Cytoplasmic	107250
tr|A0A929WHZ3|A0A929WHZ3_9FIRM	DUF1275 domain-containing protein OS=Solobacterium sp OX=2060878 GN=HXL43_07655 PE=4 SV=1	CytoplasmicMembrane	24266.6
tr|E7MQZ0|E7MQZ0_9FIRM	Transporter OS=Solobacterium moorei F0204 OX=706433 GN=HMPREF9430_01980 PE=3 SV=1	CytoplasmicMembrane	50000.8
tr|A0A412PI01|A0A412PI01_9FIRM	Small ribosomal subunit protein uS5 OS=Solobacterium moorei OX=102148 GN=rpsE PE=3 SV=1	Cytoplasmic	18580.2
tr|A0A930ANK7|A0A930ANK7_9FIRM	ABC transporter permease OS=Solobacterium sp OX=2060878 GN=HXL58_03135 PE=4 SV=1	CytoplasmicMembrane	32392.8
tr|A0A929WFS0|A0A929WFS0_9FIRM	Cyclic-di-AMP receptor OS=Solobacterium sp OX=2060878 GN=HXL42_04620 PE=4 SV=1	Unknown	11542
tr|A0A930FL65|A0A930FL65_9FIRM	RnfABCDGE type electron transport complex subunit D OS=Solobacterium sp OX=2060878 GN=HXL59_00640 PE=4 SV=1	CytoplasmicMembrane	62818.1
tr|E7MN65|E7MN65_9FIRM	Uncharacterized protein OS=Solobacterium moorei F0204 OX=706433 GN=HMPREF9430_00983 PE=4 SV=1	Unknown	43703.6
tr|A0A929ZWN6|A0A929ZWN6_9FIRM	Haloacid dehalogenase-like hydrolase OS=Solobacterium sp OX=2060878 GN=HXL49_02950 PE=4 SV=1	Cytoplasmic	22071.1
tr|A0A930EQM3|A0A930EQM3_9FIRM	Phenylalanine--tRNA ligase beta subunit OS=Solobacterium sp OX=2060878 GN=pheT PE=3 SV=1	Cytoplasmic	88861.6
tr|E7MMX5|E7MMX5_9FIRM	Acetyltransferase, GNAT family OS=Solobacterium moorei F0204 OX=706433 GN=HMPREF9430_00893 PE=4 SV=1	Cytoplasmic	35086
tr|A0A412PEC1|A0A412PEC1_9FIRM	Pyruvate:ferredoxin (Flavodoxin) oxidoreductase OS=Solobacterium moorei OX=102148 GN=nifJ PE=3 SV=1	Unknown	130620
tr|A0A412PD99|A0A412PD99_9FIRM	Pyrophosphate--fructose 6-phosphate 1-phosphotransferase OS=Solobacterium moorei OX=102148 GN=pfp PE=3 SV=1	Cytoplasmic	61033.6
tr|A0A929ZEH5|A0A929ZEH5_9FIRM	Lipopolysaccharide biosynthesis protein OS=Solobacterium sp OX=2060878 GN=HXL42_10930 PE=4 SV=1	CytoplasmicMembrane	54686.2
tr|E7MNV0|E7MNV0_9FIRM	DNA ligase OS=Solobacterium moorei F0204 OX=706433 GN=ligA PE=3 SV=1	Cytoplasmic	73526.2
tr|A0A930ACD5|A0A930ACD5_9FIRM	ABC-F family ATP-binding cassette domain-containing protein OS=Solobacterium sp OX=2060878 GN=HXL56_07610 PE=4 SV=1	Cytoplasmic	59254.2
tr|A0A412PHI3|A0A412PHI3_9FIRM	Protein jag OS=Solobacterium moorei OX=102148 GN=DWX20_00770 PE=4 SV=1	Cytoplasmic	24407.4
tr|E7MKK6|E7MKK6_9FIRM	ABC transporter, ATP-binding protein OS=Solobacterium moorei F0204 OX=706433 GN=HMPREF9430_00051 PE=4 SV=1	CytoplasmicMembrane	63620.2
tr|A0A412PER7|A0A412PER7_9FIRM	IMP dehydrogenase OS=Solobacterium moorei OX=102148 GN=DWX20_04755 PE=4 SV=1	Cytoplasmic	54834.7
tr|A0A930AY01|A0A930AY01_9FIRM	Uncharacterized protein OS=Solobacterium sp OX=2060878 GN=HXL60_04445 PE=4 SV=1	Unknown	12416.5
tr|A0A929ZYN1|A0A929ZYN1_9FIRM	Aspartate--tRNA ligase OS=Solobacterium sp OX=2060878 GN=aspS PE=3 SV=1	Cytoplasmic	66303.1
tr|A0A930ANG3|A0A930ANG3_9FIRM	ABC transporter ATP-binding protein OS=Solobacterium sp OX=2060878 GN=HXL51_00930 PE=4 SV=1	CytoplasmicMembrane	57084.8
tr|A0A412PE65|A0A412PE65_9FIRM	Phosphoenolpyruvate carboxylase OS=Solobacterium moorei OX=102148 GN=ppc PE=3 SV=1	Cytoplasmic	102942
tr|A0A930AW97|A0A930AW97_9FIRM	Peptidoglycan binding domain-containing protein OS=Solobacterium sp OX=2060878 GN=HXL61_05580 PE=4 SV=1	Unknown	53964.8
tr|A0A412PCQ2|A0A412PCQ2_9FIRM	Cell division ATP-binding protein FtsE OS=Solobacterium moorei OX=102148 GN=ftsE PE=3 SV=1	CytoplasmicMembrane	25661.5
tr|A0A930FLG6|A0A930FLG6_9FIRM	Pyruvate kinase OS=Solobacterium sp OX=2060878 GN=pyk PE=3 SV=1	Cytoplasmic	52722.2
tr|A0A929Z7Y7|A0A929Z7Y7_9FIRM	Small ribosomal subunit protein uS8 OS=Solobacterium sp OX=2060878 GN=rpsH PE=3 SV=1	Cytoplasmic	13984.7
tr|A0A929WIJ7|A0A929WIJ7_9FIRM	AI-2E family transporter OS=Solobacterium sp OX=2060878 GN=HXL43_08305 PE=3 SV=1	CytoplasmicMembrane	42204.4
tr|A0A930FIH9|A0A930FIH9_9FIRM	Polyribonucleotide nucleotidyltransferase OS=Solobacterium sp OX=2060878 GN=pnp PE=3 SV=1	Cytoplasmic	81426.5
tr|A0A930A228|A0A930A228_9FIRM	DEAD/DEAH box helicase OS=Solobacterium sp OX=2060878 GN=HXL50_07285 PE=3 SV=1	Cytoplasmic	51618.5
tr|A0A930AWN5|A0A930AWN5_9FIRM	Elongation factor Tu OS=Solobacterium sp OX=2060878 GN=tuf PE=3 SV=1	Cytoplasmic	43591.2
tr|A0A412PAF0|A0A412PAF0_9FIRM	Glycerol-3-phosphate acyltransferase OS=Solobacterium moorei OX=102148 GN=plsY PE=3 SV=1	CytoplasmicMembrane	23009.4
tr|A0A412PEJ4|A0A412PEJ4_9FIRM	Probable tRNA sulfurtransferase OS=Solobacterium moorei OX=102148 GN=thiI PE=3 SV=1	Cytoplasmic	44751.1
tr|E7MP86|E7MP86_9FIRM	EDD domain protein, DegV family OS=Solobacterium moorei F0204 OX=706433 GN=HMPREF9430_01366 PE=4 SV=1	Unknown	34111.8
tr|A0A412PEH0|A0A412PEH0_9FIRM	UPF0371 protein DWX20_04175 OS=Solobacterium moorei OX=102148 GN=DWX20_04175 PE=3 SV=1	Cytoplasmic	55306.8
tr|A0A412PD48|A0A412PD48_9FIRM	Phosphoglucosamine mutase OS=Solobacterium moorei OX=102148 GN=glmM PE=3 SV=1	Cytoplasmic	49076.8
tr|A0A9D6A4I2|A0A9D6A4I2_9FIRM	Hsp20/alpha crystallin family protein OS=Solobacterium sp OX=2060878 GN=HXL46_03010 PE=3 SV=1	Cellwall	15948.1
tr|A0A929Z8U1|A0A929Z8U1_9FIRM	Phosphatidate cytidylyltransferase OS=Solobacterium sp OX=2060878 GN=HXL41_07345 PE=3 SV=1	CytoplasmicMembrane	28528.6
tr|A0A929Z195|A0A929Z195_9FIRM	Lon protease OS=Solobacterium sp OX=2060878 GN=lon PE=3 SV=1	Cytoplasmic	85744.1
tr|A0A412PHK5|A0A412PHK5_9FIRM	D-alanyl-D-alanine carboxypeptidase family protein OS=Solobacterium moorei OX=102148 GN=DWX20_00885 PE=4 SV=1	Unknown	29193.6
tr|A0A412PBI5|A0A412PBI5_9FIRM	Dipeptidase OS=Solobacterium moorei OX=102148 GN=DWX20_08615 PE=4 SV=1	Unknown	71397.3
tr|A0A930A762|A0A930A762_9FIRM	Large ribosomal subunit protein uL4 OS=Solobacterium sp OX=2060878 GN=rplD PE=3 SV=1	Cytoplasmic	23109.1
tr|A0A9D5WR30|A0A9D5WR30_9FIRM	Alpha-1,4 glucan phosphorylase OS=Solobacterium sp OX=2060878 GN=glgP PE=3 SV=1	Cytoplasmic	85804.4
tr|A0A412PIT6|A0A412PIT6_9FIRM	DAGKc domain-containing protein OS=Solobacterium moorei OX=102148 GN=DWX20_03240 PE=4 SV=1	Unknown	39291.8
tr|A0A412PIS7|A0A412PIS7_9FIRM	Glycerate kinase OS=Solobacterium moorei OX=102148 GN=DWX20_03190 PE=3 SV=1	Cytoplasmic	44866.6
tr|A0A412PEL3|A0A412PEL3_9FIRM	Translation initiation factor IF-2 OS=Solobacterium moorei OX=102148 GN=infB PE=3 SV=1	Cytoplasmic	67752
tr|A0A930F3X9|A0A930F3X9_9FIRM	Tyrosine-protein phosphatase OS=Solobacterium sp OX=2060878 GN=HXL50_05570 PE=4 SV=1	Cytoplasmic	29357.8
tr|A0A412PD90|A0A412PD90_9FIRM	Glycosyltransferase OS=Solobacterium moorei OX=102148 GN=DWX20_07550 PE=4 SV=1	CytoplasmicMembrane	50634.7
tr|E7MR57|E7MR57_9FIRM	TldD/PmbA family protein OS=Solobacterium moorei F0204 OX=706433 GN=HMPREF9430_02048 PE=4 SV=1	Cytoplasmic	52378.6
tr|A0A412PIZ2|A0A412PIZ2_9FIRM	Aldehyde-alcohol dehydrogenase OS=Solobacterium moorei OX=102148 GN=DWX20_03520 PE=3 SV=1	Cytoplasmic	98013.5
tr|E7MQC5|E7MQC5_9FIRM	Chain length determinant protein OS=Solobacterium moorei F0204 OX=706433 GN=HMPREF9430_01759 PE=4 SV=1	Unknown	24176.9
tr|E7MN86|E7MN86_9FIRM	Tex-like protein N-terminal domain protein OS=Solobacterium moorei F0204 OX=706433 GN=HMPREF9430_01029 PE=4 SV=1	Cytoplasmic	85308.8
tr|E7MLN5|E7MLN5_9FIRM	ATP synthase subunit beta OS=Solobacterium moorei F0204 OX=706433 GN=atpD PE=3 SV=1	CytoplasmicMembrane	50502.9
tr|A0A412PFN0|A0A412PFN0_9FIRM	Glucose-6-phosphate isomerase OS=Solobacterium moorei OX=102148 GN=pgi PE=3 SV=1	Cytoplasmic	47775.1
tr|E7MMM3|E7MMM3_9FIRM	Aspartate--tRNA ligase OS=Solobacterium moorei F0204 OX=706433 GN=aspS PE=3 SV=1	Cytoplasmic	66926.3
tr|A0A9D6A5D2|A0A9D6A5D2_9FIRM	Uncharacterized protein OS=Solobacterium sp OX=2060878 GN=HXL46_07670 PE=4 SV=1	CytoplasmicMembrane	32429.9
tr|A0A412PIH1|A0A412PIH1_9FIRM	Glycosyltransferase OS=Solobacterium moorei OX=102148 GN=DWX20_02460 PE=4 SV=1	CytoplasmicMembrane	31707.2
tr|E7MLB2|E7MLB2_9FIRM	Sucrose-6-phosphate hydrolase OS=Solobacterium moorei F0204 OX=706433 GN=HMPREF9430_00403 PE=3 SV=1	Cytoplasmic	58410.7
tr|A0A930F830|A0A930F830_9FIRM	UDP-N-acetylglucosamine 1-carboxyvinyltransferase OS=Solobacterium sp OX=2060878 GN=murA PE=3 SV=1	Cytoplasmic	45228.7
tr|E7MKT0|E7MKT0_9FIRM	Phosphoribosylformylglycinamidine synthase OS=Solobacterium moorei F0204 OX=706433 GN=HMPREF9430_00125 PE=4 SV=1	Cytoplasmic	137157
tr|A0A930A2Q7|A0A930A2Q7_9FIRM	HU family DNA-binding protein OS=Solobacterium sp OX=2060878 GN=HXL41_03245 PE=3 SV=1	Cytoplasmic	10191.5
tr|A0A929ZW26|A0A929ZW26_9FIRM	ABC transporter ATP-binding protein OS=Solobacterium sp OX=2060878 GN=HXL49_01330 PE=4 SV=1	CytoplasmicMembrane	70299.9
tr|A0A412PEY2|A0A412PEY2_9FIRM	Leucine--tRNA ligase OS=Solobacterium moorei OX=102148 GN=leuS PE=3 SV=1	Cytoplasmic	91183.8
tr|A0A412PCW1|A0A412PCW1_9FIRM	DUF951 domain-containing protein OS=Solobacterium moorei OX=102148 GN=DWX20_06805 PE=4 SV=1	Cytoplasmic	7761.07
tr|E7MQH2|E7MQH2_9FIRM	Creatinase OS=Solobacterium moorei F0204 OX=706433 GN=HMPREF9430_01808 PE=3 SV=1	Cytoplasmic	67478.4
tr|A0A412PF21|A0A412PF21_9FIRM	ABC transporter permease OS=Solobacterium moorei OX=102148 GN=DWX20_05300 PE=4 SV=1	CytoplasmicMembrane	128517
tr|A0A412PFR0|A0A412PFR0_9FIRM	Peptide ABC transporter substrate-binding protein OS=Solobacterium moorei OX=102148 GN=DWX20_06715 PE=4 SV=1	Cellwall	73051.9
tr|A0A412PI07|A0A412PI07_9FIRM	Small ribosomal subunit protein uS13 OS=Solobacterium moorei OX=102148 GN=rpsM PE=3 SV=1	Cytoplasmic	13648.5
tr|A0A9D6A5Q2|A0A9D6A5Q2_9FIRM	Diacylglycerol kinase family protein OS=Solobacterium sp OX=2060878 GN=HXL46_07435 PE=3 SV=1	CytoplasmicMembrane	12429.7
tr|A0A930AT47|A0A930AT47_9FIRM	Iron ABC transporter permease OS=Solobacterium sp OX=2060878 GN=HXL61_00615 PE=3 SV=1	CytoplasmicMembrane	63216.8
tr|A0A412PH39|A0A412PH39_9FIRM	Uncharacterized protein OS=Solobacterium moorei OX=102148 GN=DWX20_00075 PE=4 SV=1	Unknown	17327.5
tr|A0A929W986|A0A929W986_9FIRM	UDP-N-acetylenolpyruvoylglucosamine reductase OS=Solobacterium sp OX=2060878 GN=murB PE=3 SV=1	Cytoplasmic	33950.3
tr|A0A930FFS0|A0A930FFS0_9FIRM	Bax inhibitor-1/YccA family protein OS=Solobacterium sp OX=2060878 GN=HXL48_03605 PE=3 SV=1	CytoplasmicMembrane	27057.6
tr|A0A412PIQ0|A0A412PIQ0_9FIRM	Carbohydrate kinase OS=Solobacterium moorei OX=102148 GN=DWX20_03150 PE=3 SV=1	Cytoplasmic	34489.4
tr|A0A930AYI4|A0A930AYI4_9FIRM	ATP synthase gamma chain OS=Solobacterium sp OX=2060878 GN=atpG PE=3 SV=1	Cytoplasmic	31683.1
tr|A0A9D5WMJ7|A0A9D5WMJ7_9FIRM	PTS sugar transporter subunit IIA OS=Solobacterium sp OX=2060878 GN=HXL46_01265 PE=4 SV=1	CytoplasmicMembrane	17840
tr|A0A412PCL8|A0A412PCL8_9FIRM	CvpA family protein OS=Solobacterium moorei OX=102148 GN=DWX20_07285 PE=4 SV=1	CytoplasmicMembrane	64262.3
tr|A0A412PHL7|A0A412PHL7_9FIRM	histidine kinase OS=Solobacterium moorei OX=102148 GN=DWX20_00985 PE=4 SV=1	CytoplasmicMembrane	42023.7
tr|A0A412PHJ2|A0A412PHJ2_9FIRM	Bifunctional metallophosphatase/5'-nucleotidase OS=Solobacterium moorei OX=102148 GN=DWX20_00825 PE=3 SV=1	Cellwall	57414.7
tr|E7MPV3|E7MPV3_9FIRM	DHH family protein OS=Solobacterium moorei F0204 OX=706433 GN=HMPREF9430_01678 PE=4 SV=1	Cytoplasmic	35972.1
tr|E7MP37|E7MP37_9FIRM	Ribose/galactose/methyl galactoside import ATP-binding protein OS=Solobacterium moorei F0204 OX=706433 GN=HMPREF9430_01309 PE=3 SV=1	CytoplasmicMembrane	55865.3
tr|E7MQJ0|E7MQJ0_9FIRM	Alpha-1,4 glucan phosphorylase OS=Solobacterium moorei F0204 OX=706433 GN=glgP PE=3 SV=1	Cytoplasmic	89150.1
tr|A0A930FC21|A0A930FC21_9FIRM	ABC transporter permease OS=Solobacterium sp OX=2060878 GN=HXL60_04050 PE=4 SV=1	CytoplasmicMembrane	42141.2
tr|A0A930FIN0|A0A930FIN0_9FIRM	Nicotinate phosphoribosyltransferase OS=Solobacterium sp OX=2060878 GN=HXL61_04930 PE=3 SV=1	Cytoplasmic	57392.7
tr|A0A930EUV4|A0A930EUV4_9FIRM	RNAP delta factor OS=Solobacterium sp OX=2060878 GN=rpoE PE=3 SV=1	Cytoplasmic	13388.6
tr|E7MQY3|E7MQY3_9FIRM	DUF3592 domain-containing protein OS=Solobacterium moorei F0204 OX=706433 GN=HMPREF9430_01972 PE=4 SV=1	CytoplasmicMembrane	20718.9
tr|A0A930ATP1|A0A930ATP1_9FIRM	Isoleucine--tRNA ligase OS=Solobacterium sp OX=2060878 GN=ileS PE=3 SV=1	Cytoplasmic	104118
tr|A0A930F708|A0A930F708_9FIRM	HD domain-containing protein OS=Solobacterium sp OX=2060878 GN=HXL52_04340 PE=4 SV=1	Cytoplasmic	47293.3
tr|A0A930AUU5|A0A930AUU5_9FIRM	Proline--tRNA ligase OS=Solobacterium sp OX=2060878 GN=proS PE=3 SV=1	Cytoplasmic	62879
tr|A0A412PIZ4|A0A412PIZ4_9FIRM	Transcription-repair-coupling factor OS=Solobacterium moorei OX=102148 GN=mfd PE=3 SV=1	Cytoplasmic	128720
tr|A0A412PFN5|A0A412PFN5_9FIRM	ABC transporter permease OS=Solobacterium moorei OX=102148 GN=DWX20_06570 PE=3 SV=1	CytoplasmicMembrane	29505.7
tr|E7MR39|E7MR39_9FIRM	Energy-coupling factor transporter ATP-binding protein EcfA2 OS=Solobacterium moorei F0204 OX=706433 GN=HMPREF9430_02030 PE=3 SV=1	CytoplasmicMembrane	32091.8
tr|E7MN80|E7MN80_9FIRM	ABC-2 type transporter transmembrane domain-containing protein OS=Solobacterium moorei F0204 OX=706433 GN=HMPREF9430_01023 PE=4 SV=1	CytoplasmicMembrane	45893.8
tr|A0A412PCJ5|A0A412PCJ5_9FIRM	Cell envelope-related transcriptional attenuator domain-containing protein OS=Solobacterium moorei OX=102148 GN=DWX20_06930 PE=3 SV=1	CytoplasmicMembrane	59486.8
tr|A0A930EXZ1|A0A930EXZ1_9FIRM	endopeptidase La OS=Solobacterium sp OX=2060878 GN=lon PE=3 SV=1	Cytoplasmic	85566.9
tr|A0A929W6A6|A0A929W6A6_9FIRM	DNA 3'-5' helicase OS=Solobacterium sp OX=2060878 GN=HXL40_03850 PE=3 SV=1	Cytoplasmic	83366.6
tr|A0A412PIF6|A0A412PIF6_9FIRM	Aminotransferase class I/II-fold pyridoxal phosphate-dependent enzyme OS=Solobacterium moorei OX=102148 GN=DWX20_02490 PE=4 SV=1	Cytoplasmic	69605.7
tr|E7MKP6|E7MKP6_9FIRM	Formate acetyltransferase OS=Solobacterium moorei F0204 OX=706433 GN=pflB PE=3 SV=1	Cytoplasmic	84447.9
tr|A0A412PF93|A0A412PF93_9FIRM	DUF2975 domain-containing protein OS=Solobacterium moorei OX=102148 GN=DWX20_05650 PE=4 SV=1	CytoplasmicMembrane	17545.9
tr|A0A412PIU3|A0A412PIU3_9FIRM	ABC transporter permease OS=Solobacterium moorei OX=102148 GN=DWX20_03185 PE=4 SV=1	CytoplasmicMembrane	45380
tr|A0A930AW34|A0A930AW34_9FIRM	Chaperone protein HtpG OS=Solobacterium sp OX=2060878 GN=htpG PE=3 SV=1	Cytoplasmic	72984.2
tr|A0A412PHK6|A0A412PHK6_9FIRM	5-bromo-4-chloroindolyl phosphate hydrolysis protein OS=Solobacterium moorei OX=102148 GN=DWX20_01060 PE=4 SV=1	Unknown	36065.3
tr|E7MMM1|E7MMM1_9FIRM	DUF1836 domain-containing protein OS=Solobacterium moorei F0204 OX=706433 GN=HMPREF9430_00788 PE=4 SV=1	Unknown	19459.7
tr|A0A930ANV6|A0A930ANV6_9FIRM	Uncharacterized protein OS=Solobacterium sp OX=2060878 GN=HXL58_06305 PE=4 SV=1	Unknown	24801.4
tr|A0A930F2E5|A0A930F2E5_9FIRM	Dipeptidase OS=Solobacterium sp OX=2060878 GN=HXL48_03505 PE=3 SV=1	Cytoplasmic	56005.7
tr|A0A412PCX3|A0A412PCX3_9FIRM	DUF885 domain-containing protein OS=Solobacterium moorei OX=102148 GN=DWX20_07645 PE=4 SV=1	Unknown	70215
tr|A0A929ZX61|A0A929ZX61_9FIRM	Ion-translocating oxidoreductase complex subunit A OS=Solobacterium sp OX=2060878 GN=rnfA PE=3 SV=1	CytoplasmicMembrane	21016.3
tr|A0A412PCT7|A0A412PCT7_9FIRM	SsrA-binding protein OS=Solobacterium moorei OX=102148 GN=smpB PE=3 SV=1	Cytoplasmic	18091.7
tr|A0A929YY42|A0A929YY42_9FIRM	L-lactate dehydrogenase OS=Solobacterium sp OX=2060878 GN=ldh PE=3 SV=1	Cytoplasmic	34132.5
tr|A0A412PCI4|A0A412PCI4_9FIRM	Uracil phosphoribosyltransferase OS=Solobacterium moorei OX=102148 GN=upp PE=3 SV=1	Cytoplasmic	22709.9
tr|A0A929ZB34|A0A929ZB34_9FIRM	Uncharacterized protein OS=Solobacterium sp OX=2060878 GN=HXL42_01985 PE=4 SV=1	Cytoplasmic	26167.4
tr|A0A412PE97|A0A412PE97_9FIRM	ATPase OS=Solobacterium moorei OX=102148 GN=DWX20_04035 PE=3 SV=1	Cytoplasmic	23771.1
tr|A0A929ZED8|A0A929ZED8_9FIRM	GMP synthase [glutamine-hydrolyzing] OS=Solobacterium sp OX=2060878 GN=guaA PE=3 SV=1	Cytoplasmic	57381.2
tr|A0A929ZA04|A0A929ZA04_9FIRM	Membrane lipoprotein lipid attachment site-containing protein OS=Solobacterium sp OX=2060878 GN=HXL42_00500 PE=4 SV=1	Unknown	36612.3
tr|A0A412PIU7|A0A412PIU7_9FIRM	Chaperone protein HtpG OS=Solobacterium moorei OX=102148 GN=htpG PE=3 SV=1	Cytoplasmic	73098.3
tr|A0A412PCM0|A0A412PCM0_9FIRM	Magnesium-transporting ATPase, P-type 1 OS=Solobacterium moorei OX=102148 GN=mgtA PE=3 SV=1	CytoplasmicMembrane	99215.6
tr|A0A412PHW7|A0A412PHW7_9FIRM	Large ribosomal subunit protein uL14 OS=Solobacterium moorei OX=102148 GN=rplN PE=3 SV=1	Cytoplasmic	13178.1
tr|A0A930AVE4|A0A930AVE4_9FIRM	Septum formation initiator family protein OS=Solobacterium sp OX=2060878 GN=HXL61_01400 PE=4 SV=1	CytoplasmicMembrane	12302.4
tr|A0A412PF85|A0A412PF85_9FIRM	Desulfoferrodoxin OS=Solobacterium moorei OX=102148 GN=DWX20_05620 PE=3 SV=1	Cytoplasmic	13575.9
tr|A0A929ZLC4|A0A929ZLC4_9FIRM	Heat-inducible transcription repressor HrcA OS=Solobacterium sp OX=2060878 GN=hrcA PE=3 SV=1	Cytoplasmic	38969.3
tr|A0A412PIA2|A0A412PIA2_9FIRM	SPFH/Band 7/PHB domain protein OS=Solobacterium moorei OX=102148 GN=DWX20_02350 PE=3 SV=1	Cytoplasmic	33884.8
tr|E7MQP1|E7MQP1_9FIRM	TraG/TraD family protein OS=Solobacterium moorei F0204 OX=706433 GN=HMPREF9430_01877 PE=3 SV=1	CytoplasmicMembrane	108229
tr|E7MQU8|E7MQU8_9FIRM	AMP-binding enzyme OS=Solobacterium moorei F0204 OX=706433 GN=HMPREF9430_01916 PE=4 SV=1	Cytoplasmic	57322
tr|A0A412PBD5|A0A412PBD5_9FIRM	Glutamine-dependent NAD(+) synthetase OS=Solobacterium moorei OX=102148 GN=nadE PE=3 SV=1	Cytoplasmic	72913.4
tr|A0A930A403|A0A930A403_9FIRM	M18 family aminopeptidase OS=Solobacterium sp OX=2060878 GN=HXL45_06220 PE=3 SV=1	Cytoplasmic	50056.4
tr|A0A930AYF0|A0A930AYF0_9FIRM	Glycosyltransferase family 2 protein OS=Solobacterium sp OX=2060878 GN=HXL59_00575 PE=4 SV=1	CytoplasmicMembrane	35585.5
tr|E7MLJ8|E7MLJ8_9FIRM	Uncharacterized protein OS=Solobacterium moorei F0204 OX=706433 GN=HMPREF9430_00410 PE=4 SV=1	Cytoplasmic	36220.1
tr|A0A930F6G6|A0A930F6G6_9FIRM	Uncharacterized protein OS=Solobacterium sp OX=2060878 GN=HXL57_01015 PE=4 SV=1	Unknown	15262.7
tr|E7MP81|E7MP81_9FIRM	Transglycosylase OS=Solobacterium moorei F0204 OX=706433 GN=HMPREF9430_01361 PE=4 SV=1	CytoplasmicMembrane	97860.1
tr|E7MLP9|E7MLP9_9FIRM	Methionine--tRNA ligase OS=Solobacterium moorei F0204 OX=706433 GN=metG PE=3 SV=1	Cytoplasmic	73339.6
tr|A0A412PFD0|A0A412PFD0_9FIRM	Phospho-sugar mutase OS=Solobacterium moorei OX=102148 GN=DWX20_04960 PE=3 SV=1	Cytoplasmic	62732.2
tr|A0A412PFF8|A0A412PFF8_9FIRM	DUF3862 domain-containing protein OS=Solobacterium moorei OX=102148 GN=DWX20_06015 PE=4 SV=1	Unknown	25615.3
tr|A0A412PCI7|A0A412PCI7_9FIRM	fructose-bisphosphate aldolase OS=Solobacterium moorei OX=102148 GN=DWX20_07140 PE=3 SV=1	Cytoplasmic	33251
tr|A0A930FFF2|A0A930FFF2_9FIRM	ROK family protein OS=Solobacterium sp OX=2060878 GN=HXL40_02185 PE=4 SV=1	Cytoplasmic	31536.1
tr|A0A929ZMZ7|A0A929ZMZ7_9FIRM	Serine protease OS=Solobacterium sp OX=2060878 GN=HXL45_07820 PE=4 SV=1	Unknown	29400.9
tr|A0A929ZKV3|A0A929ZKV3_9FIRM	Probable transcriptional regulatory protein HXL51_07455 OS=Solobacterium sp OX=2060878 GN=HXL51_07455 PE=3 SV=1	Cytoplasmic	26622.1
tr|A0A412PH98|A0A412PH98_9FIRM	Glyceraldehyde-3-phosphate dehydrogenase OS=Solobacterium moorei OX=102148 GN=gap PE=3 SV=1	Cytoplasmic	36516.4
tr|A0A929WJB4|A0A929WJB4_9FIRM	UPF0210 protein HXL43_03630 OS=Solobacterium sp OX=2060878 GN=HXL43_03630 PE=3 SV=1	Cytoplasmic	47513.4
tr|A0A412PCM7|A0A412PCM7_9FIRM	Peptidase M23 domain-containing protein OS=Solobacterium moorei OX=102148 GN=DWX20_07340 PE=4 SV=1	Unknown	50609.9
tr|A0A412PIM1|A0A412PIM1_9FIRM	HU family DNA-binding protein OS=Solobacterium moorei OX=102148 GN=DWX20_02780 PE=3 SV=1	Cytoplasmic	10280.8
tr|A0A930AKJ3|A0A930AKJ3_9FIRM	Metal ABC transporter permease OS=Solobacterium sp OX=2060878 GN=HXL60_05685 PE=3 SV=1	CytoplasmicMembrane	29637.5
tr|A0A412PBN4|A0A412PBN4_9FIRM	PTS glucose transporter subunit IIA OS=Solobacterium moorei OX=102148 GN=DWX20_09215 PE=4 SV=1	Cytoplasmic	16940.8
tr|A0A929ZQI4|A0A929ZQI4_9FIRM	Putative N-acetylmannosamine-6-phosphate 2-epimerase OS=Solobacterium sp OX=2060878 GN=nanE PE=3 SV=1	Cytoplasmic	25429
tr|A0A930A0B9|A0A930A0B9_9FIRM	Small ribosomal subunit protein uS12 OS=Solobacterium sp OX=2060878 GN=rpsL PE=3 SV=1	Cytoplasmic	15278.5
tr|E7MNW0|E7MNW0_9FIRM	Tagatose-6-phosphate kinase OS=Solobacterium moorei F0204 OX=706433 GN=HMPREF9430_01230 PE=3 SV=1	Cytoplasmic	31964.3
tr|A0A412PCV9|A0A412PCV9_9FIRM	Large ribosomal subunit protein bL9 OS=Solobacterium moorei OX=102148 GN=rplI PE=3 SV=1	Cytoplasmic	16353.2
tr|E7MKN2|E7MKN2_9FIRM	Phosphoglycerate mutase family protein OS=Solobacterium moorei F0204 OX=706433 GN=HMPREF9430_00077 PE=4 SV=1	Cytoplasmic	46660.9
tr|A0A412PEM9|A0A412PEM9_9FIRM	M3 family oligoendopeptidase OS=Solobacterium moorei OX=102148 GN=DWX20_04475 PE=3 SV=1	Cytoplasmic	66735.6
tr|A0A412PBQ5|A0A412PBQ5_9FIRM	DNA translocase FtsK OS=Solobacterium moorei OX=102148 GN=DWX20_09185 PE=3 SV=1	CytoplasmicMembrane	93423.1
tr|A0A929WHU2|A0A929WHU2_9FIRM	UvrABC system protein A OS=Solobacterium sp OX=2060878 GN=uvrA PE=3 SV=1	Cytoplasmic	105335
tr|E7MND1|E7MND1_9FIRM	Phosphoglucomutase/phosphomannomutase, alpha/beta/alpha domain I OS=Solobacterium moorei F0204 OX=706433 GN=HMPREF9430_01051 PE=3 SV=1	Cytoplasmic	61383.1
tr|A0A412PF11|A0A412PF11_9FIRM	LacI family transcriptional regulator OS=Solobacterium moorei OX=102148 GN=DWX20_05250 PE=4 SV=1	Cytoplasmic	36880.2
tr|E7MKR2|E7MKR2_9FIRM	ABC transporter transmembrane region OS=Solobacterium moorei F0204 OX=706433 GN=HMPREF9430_00107 PE=4 SV=1	CytoplasmicMembrane	67780.9
tr|A0A930F8U3|A0A930F8U3_9FIRM	ATP-grasp domain-containing protein OS=Solobacterium sp OX=2060878 GN=HXL40_05175 PE=4 SV=1	Cytoplasmic	46607.8
tr|A0A9D6A4M2|A0A9D6A4M2_9FIRM	adenosylhomocysteine nucleosidase OS=Solobacterium sp OX=2060878 GN=HXL46_05645 PE=4 SV=1	Cytoplasmic	25272.6
tr|A0A930FJ92|A0A930FJ92_9FIRM	4-alpha-glucanotransferase OS=Solobacterium sp OX=2060878 GN=malQ PE=3 SV=1	Cytoplasmic	57472.4
tr|A0A412PH35|A0A412PH35_9FIRM	Large ribosomal subunit protein uL1 OS=Solobacterium moorei OX=102148 GN=rplA PE=3 SV=1	Cytoplasmic	24313.9
tr|E7MQR3|E7MQR3_9FIRM	ATP-dependent zinc metalloprotease FtsH OS=Solobacterium moorei F0204 OX=706433 GN=ftsH PE=3 SV=1	CytoplasmicMembrane	69423.8
tr|A0A930AHH1|A0A930AHH1_9FIRM	Carbohydrate ABC transporter substrate-binding protein OS=Solobacterium sp OX=2060878 GN=HXL60_00800 PE=3 SV=1	Unknown	48839.7
tr|E7MPP1|E7MPP1_9FIRM	V-type ATP synthase alpha chain OS=Solobacterium moorei F0204 OX=706433 GN=atpA PE=3 SV=1	Cytoplasmic	65150.3
tr|E7MN43|E7MN43_9FIRM	DNA-directed RNA polymerase subunit beta OS=Solobacterium moorei F0204 OX=706433 GN=rpoB PE=3 SV=1	Cytoplasmic	154624
tr|A0A412PEB6|A0A412PEB6_9FIRM	UDP-N-acetylmuramoylalanine--D-glutamate ligase OS=Solobacterium moorei OX=102148 GN=murD PE=3 SV=1	Cytoplasmic	49194.2
tr|A0A929ZVX1|A0A929ZVX1_9FIRM	Alpha-1,4 glucan phosphorylase OS=Solobacterium sp OX=2060878 GN=glgP PE=3 SV=1	Cytoplasmic	85816.4
tr|A0A412PFP9|A0A412PFP9_9FIRM	Spermidine/putrescine import ATP-binding protein PotA OS=Solobacterium moorei OX=102148 GN=potA PE=3 SV=1	CytoplasmicMembrane	58902.9
tr|E7MLC0|E7MLC0_9FIRM	ABC transporter, substrate-binding protein, family 5 OS=Solobacterium moorei F0204 OX=706433 GN=HMPREF9430_00216 PE=3 SV=1	Cellwall	73017.9
tr|A0A930AXU4|A0A930AXU4_9FIRM	HAD hydrolase-like protein OS=Solobacterium sp OX=2060878 GN=HXL61_08250 PE=4 SV=1	Cytoplasmic	28836.7
tr|A0A929ZEJ4|A0A929ZEJ4_9FIRM	tRNA-specific 2-thiouridylase MnmA OS=Solobacterium sp OX=2060878 GN=mnmA PE=3 SV=1	Cytoplasmic	43220.7
tr|A0A412PDM9|A0A412PDM9_9FIRM	CPBP family intramembrane metalloprotease OS=Solobacterium moorei OX=102148 GN=DWX20_08360 PE=4 SV=1	CytoplasmicMembrane	28661.6
tr|A0A412PIM2|A0A412PIM2_9FIRM	ATP-binding cassette domain-containing protein OS=Solobacterium moorei OX=102148 GN=DWX20_02850 PE=4 SV=1	CytoplasmicMembrane	37894
tr|A0A412PHH0|A0A412PHH0_9FIRM	serine--tRNA ligase OS=Solobacterium moorei OX=102148 GN=DWX20_00715 PE=4 SV=1	Cytoplasmic	49357.9
tr|A0A929WL60|A0A929WL60_9FIRM	Alpha/beta hydrolase OS=Solobacterium sp OX=2060878 GN=HXL42_00095 PE=4 SV=1	Cytoplasmic	30233.2
tr|A0A412PI05|A0A412PI05_9FIRM	Alpha/beta fold hydrolase OS=Solobacterium moorei OX=102148 GN=DWX20_01670 PE=4 SV=1	Unknown	34875.2
tr|A0A929W9V5|A0A929W9V5_9FIRM	Adenine phosphoribosyltransferase OS=Solobacterium sp OX=2060878 GN=apt PE=3 SV=1	Cytoplasmic	19480.1
tr|E7MQF2|E7MQF2_9FIRM	Transketolase, thiamine diphosphate binding domain protein OS=Solobacterium moorei F0204 OX=706433 GN=HMPREF9430_01786 PE=4 SV=1	Cytoplasmic	29222.6
tr|E7MNS6|E7MNS6_9FIRM	Sodium:sulfate symporter transmembrane region OS=Solobacterium moorei F0204 OX=706433 GN=HMPREF9430_01196 PE=4 SV=1	CytoplasmicMembrane	52414.2
tr|A0A412PII6|A0A412PII6_9FIRM	NAD(+) diphosphatase OS=Solobacterium moorei OX=102148 GN=DWX20_02660 PE=4 SV=1	Unknown	31330.4
tr|A0A930F2M6|A0A930F2M6_9FIRM	SH3 domain-containing protein OS=Solobacterium sp OX=2060878 GN=HXL49_08680 PE=4 SV=1	Unknown	51259.7
tr|A0A930A2T8|A0A930A2T8_9FIRM	Acyltransferase 3 domain-containing protein OS=Solobacterium sp OX=2060878 GN=HXL46_03495 PE=4 SV=1	CytoplasmicMembrane	39781.3
tr|E7MN91|E7MN91_9FIRM	Peptide methionine sulfoxide reductase MsrA OS=Solobacterium moorei F0204 OX=706433 GN=msrA PE=3 SV=1	Cytoplasmic	102844
tr|E7MQY6|E7MQY6_9FIRM	Putative D-tyrosyl-tRNA(Tyr) deacylase OS=Solobacterium moorei F0204 OX=706433 GN=HMPREF9430_01975 PE=3 SV=1	Cytoplasmic	56820.7
tr|A0A412PCZ3|A0A412PCZ3_9FIRM	DUF308 domain-containing protein OS=Solobacterium moorei OX=102148 GN=DWX20_07820 PE=4 SV=1	CytoplasmicMembrane	28267.7
tr|A0A930AHV9|A0A930AHV9_9FIRM	Trk family potassium uptake protein OS=Solobacterium sp OX=2060878 GN=HXL60_05205 PE=4 SV=1	CytoplasmicMembrane	48743.9
tr|E7MKZ6|E7MKZ6_9FIRM	SPFH domain-containing protein OS=Solobacterium moorei F0204 OX=706433 GN=HMPREF9430_00191 PE=4 SV=1	Cytoplasmic	39758.3
tr|E7MLW4|E7MLW4_9FIRM	Metallo-beta-lactamase domain-containing protein OS=Solobacterium moorei F0204 OX=706433 GN=HMPREF9430_00527 PE=4 SV=1	Cytoplasmic	62510
tr|A0A930A877|A0A930A877_9FIRM	Lactate dehydrogenase OS=Solobacterium sp OX=2060878 GN=HXL57_03510 PE=3 SV=1	Cytoplasmic	37170.8
tr|A0A412PBM1|A0A412PBM1_9FIRM	Small ribosomal subunit protein uS2 OS=Solobacterium moorei OX=102148 GN=rpsB PE=3 SV=1	Cytoplasmic	35654.7
tr|A0A412PEK0|A0A412PEK0_9FIRM	Tryptophan--tRNA ligase OS=Solobacterium moorei OX=102148 GN=trpS PE=3 SV=1	Cytoplasmic	36743.7
tr|A0A930AGS0|A0A930AGS0_9FIRM	Pyruvate, phosphate dikinase OS=Solobacterium sp OX=2060878 GN=HXL60_02390 PE=3 SV=1	Cytoplasmic	108951
tr|E7MMC7|E7MMC7_9FIRM	Mur ligase middle domain protein OS=Solobacterium moorei F0204 OX=706433 GN=HMPREF9430_00669 PE=4 SV=1	Unknown	59288.5
tr|A0A412PCT0|A0A412PCT0_9FIRM	2,3-bisphosphoglycerate-dependent phosphoglycerate mutase OS=Solobacterium moorei OX=102148 GN=gpmA PE=3 SV=1	Cytoplasmic	28135.5
tr|A0A930F9F5|A0A930F9F5_9FIRM	Threonine/serine exporter family protein (Fragment) OS=Solobacterium sp OX=2060878 GN=HXL57_09215 PE=3 SV=1	Unknown	14344.2
tr|E7MM42|E7MM42_9FIRM	Elongation factor 4 OS=Solobacterium moorei F0204 OX=706433 GN=lepA PE=3 SV=1	CytoplasmicMembrane	67135.4
tr|E7ML45|E7ML45_9FIRM	Oxidoreductase, short chain dehydrogenase/reductase family protein OS=Solobacterium moorei F0204 OX=706433 GN=HMPREF9430_00336 PE=4 SV=1	Cytoplasmic	28583.7
tr|E7MQC4|E7MQC4_9FIRM	NAD dependent epimerase/dehydratase family protein OS=Solobacterium moorei F0204 OX=706433 GN=HMPREF9430_01758 PE=4 SV=1	Cytoplasmic	31431.2
tr|A0A412PHE3|A0A412PHE3_9FIRM	ATP synthase gamma chain OS=Solobacterium moorei OX=102148 GN=atpG PE=3 SV=1	Cytoplasmic	31805.2
tr|A0A412PH84|A0A412PH84_9FIRM	Zinc ABC transporter substrate-binding protein OS=Solobacterium moorei OX=102148 GN=DWX20_00220 PE=4 SV=1	CytoplasmicMembrane	37647.6
tr|E7MMN9|E7MMN9_9FIRM	Primosomal protein N' OS=Solobacterium moorei F0204 OX=706433 GN=priA PE=3 SV=1	Cytoplasmic	86168.3
tr|A0A930AP77|A0A930AP77_9FIRM	Pseudouridine synthase OS=Solobacterium sp OX=2060878 GN=HXL42_05715 PE=3 SV=1	Cytoplasmic	27552.7
tr|A0A412PD57|A0A412PD57_9FIRM	Pseudouridine-5'-phosphate glycosidase OS=Solobacterium moorei OX=102148 GN=psuG PE=3 SV=1	Cytoplasmic	32200.9
tr|A0A930AHA5|A0A930AHA5_9FIRM	Lipid II isoglutaminyl synthase (glutamine-hydrolyzing) subunit GatD OS=Solobacterium sp OX=2060878 GN=gatD PE=3 SV=1	Unknown	27477.9
tr|E7MPG5|E7MPG5_9FIRM	Phospholipase C/D domain-containing protein OS=Solobacterium moorei F0204 OX=706433 GN=HMPREF9430_01446 PE=4 SV=1	Cytoplasmic	33277.7
tr|A0A412PF46|A0A412PF46_9FIRM	Ribosome hibernation promoting factor OS=Solobacterium moorei OX=102148 GN=raiA PE=3 SV=1	Cytoplasmic	19972.4
tr|A0A412PI90|A0A412PI90_9FIRM	Elongation factor Tu OS=Solobacterium moorei OX=102148 GN=tuf PE=3 SV=1	Cytoplasmic	43560.2
tr|E7MKL8|E7MKL8_9FIRM	DNA mismatch repair protein MutL OS=Solobacterium moorei F0204 OX=706433 GN=mutL PE=3 SV=1	Cytoplasmic	69225.1
tr|E7MME3|E7MME3_9FIRM	SNF2 family N-terminal domain protein OS=Solobacterium moorei F0204 OX=706433 GN=HMPREF9430_00710 PE=4 SV=1	CytoplasmicMembrane	101501
tr|A0A930AJB1|A0A930AJB1_9FIRM	ABC transporter permease OS=Solobacterium sp OX=2060878 GN=HXL60_05270 PE=3 SV=1	CytoplasmicMembrane	55211
tr|A0A412PIQ3|A0A412PIQ3_9FIRM	UDP-N-acetylmuramoyl-tripeptide--D-alanyl-D-alanine ligase OS=Solobacterium moorei OX=102148 GN=DWX20_03025 PE=4 SV=1	CytoplasmicMembrane	59340.5
tr|A0A412PHT7|A0A412PHT7_9FIRM	PTS N-acetylgalactosamine transporter subunit IIB OS=Solobacterium moorei OX=102148 GN=DWX20_01480 PE=4 SV=1	Cytoplasmic	17393.1
tr|E7MN99|E7MN99_9FIRM	Copper-exporting ATPase OS=Solobacterium moorei F0204 OX=706433 GN=HMPREF9430_00989 PE=3 SV=1	CytoplasmicMembrane	90505
tr|A0A930EYW4|A0A930EYW4_9FIRM	DUF948 domain-containing protein OS=Solobacterium sp OX=2060878 GN=HXL48_07715 PE=4 SV=1	Cytoplasmic	14326.7
tr|A0A412PHW2|A0A412PHW2_9FIRM	Large ribosomal subunit protein bL36 OS=Solobacterium moorei OX=102148 GN=rpmJ PE=3 SV=1	Cytoplasmic	4287.37
tr|E7MMX0|E7MMX0_9FIRM	Uncharacterized protein OS=Solobacterium moorei F0204 OX=706433 GN=HMPREF9430_00888 PE=3 SV=1	Unknown	33591.9
tr|A0A412PIE7|A0A412PIE7_9FIRM	Alanine--glyoxylate aminotransferase family protein OS=Solobacterium moorei OX=102148 GN=DWX20_02415 PE=4 SV=1	Cytoplasmic	39396.8
tr|A0A930AAN5|A0A930AAN5_9FIRM	FAD-dependent oxidoreductase OS=Solobacterium sp OX=2060878 GN=HXL56_03620 PE=4 SV=1	Cytoplasmic	34336.4
tr|A0A930FKE2|A0A930FKE2_9FIRM	phosphopyruvate hydratase OS=Solobacterium sp OX=2060878 GN=HXL59_07175 PE=3 SV=1	Cytoplasmic	10844.6
tr|A0A412PFB2|A0A412PFB2_9FIRM	Cytidine deaminase OS=Solobacterium moorei OX=102148 GN=DWX20_04930 PE=3 SV=1	Cytoplasmic	18158.2
tr|A0A412PII0|A0A412PII0_9FIRM	4-alpha-glucanotransferase OS=Solobacterium moorei OX=102148 GN=malQ PE=3 SV=1	Cytoplasmic	57389.5
tr|A0A929ZJU2|A0A929ZJU2_9FIRM	Molecular chaperone Hsp90 OS=Solobacterium sp OX=2060878 GN=HXL51_06075 PE=4 SV=1	Cytoplasmic	12284.3
tr|A0A930ACA9|A0A930ACA9_9FIRM	S-adenosylmethionine:tRNA ribosyltransferase-isomerase OS=Solobacterium sp OX=2060878 GN=queA PE=3 SV=1	Cytoplasmic	39623.1
tr|A0A929ZWB4|A0A929ZWB4_9FIRM	Anaerobic ribonucleoside-triphosphate reductase OS=Solobacterium sp OX=2060878 GN=nrdD PE=4 SV=1	Cytoplasmic	83497.6
tr|A0A412PHG9|A0A412PHG9_9FIRM	Beta sliding clamp OS=Solobacterium moorei OX=102148 GN=dnaN PE=3 SV=1	Cytoplasmic	41589.2
tr|A0A930FEI8|A0A930FEI8_9FIRM	U32 family peptidase OS=Solobacterium sp OX=2060878 GN=HXL58_01150 PE=4 SV=1	Cytoplasmic	46910.2
tr|A0A412PEX2|A0A412PEX2_9FIRM	Asparagine synthase (Glutamine-hydrolyzing) OS=Solobacterium moorei OX=102148 GN=asnB PE=3 SV=1	Unknown	71893.8
tr|E7MNW1|E7MNW1_9FIRM	tripeptide aminopeptidase OS=Solobacterium moorei F0204 OX=706433 GN=pepT PE=3 SV=1	Cytoplasmic	45298.7
tr|A0A930F5L7|A0A930F5L7_9FIRM	Bacteriocin transport accessory protein OS=Solobacterium sp OX=2060878 GN=HXL50_07595 PE=4 SV=1	Unknown	23449.8
tr|E7MR19|E7MR19_9FIRM	DUF304 domain-containing protein OS=Solobacterium moorei F0204 OX=706433 GN=HMPREF9430_02010 PE=4 SV=1	CytoplasmicMembrane	20206.6
tr|A0A929WFP0|A0A929WFP0_9FIRM	DNA repair protein RecN (Fragment) OS=Solobacterium sp OX=2060878 GN=HXL40_08160 PE=3 SV=1	Cytoplasmic	47404.9
tr|E7MMN4|E7MMN4_9FIRM	Penicillin-binding protein 2B OS=Solobacterium moorei F0204 OX=706433 GN=pbpB PE=3 SV=1	CytoplasmicMembrane	79611.4
tr|A0A412PHG8|A0A412PHG8_9FIRM	ATP synthase subunit a OS=Solobacterium moorei OX=102148 GN=atpB PE=3 SV=1	CytoplasmicMembrane	25683.9
tr|A0A412PI43|A0A412PI43_9FIRM	rRNA adenine N-6-methyltransferase OS=Solobacterium moorei OX=102148 GN=erm(B) PE=3 SV=1	Cytoplasmic	28791.6
tr|E7MQC7|E7MQC7_9FIRM	Bacterial sugar transferase OS=Solobacterium moorei F0204 OX=706433 GN=HMPREF9430_01761 PE=3 SV=1	CytoplasmicMembrane	24141.9
tr|A0A929YYX6|A0A929YYX6_9FIRM	tRNA (guanine-N(7)-)-methyltransferase OS=Solobacterium sp OX=2060878 GN=trmB PE=3 SV=1	Cytoplasmic	25596.9
tr|E7MMN1|E7MMN1_9FIRM	Multifunctional fusion protein OS=Solobacterium moorei F0204 OX=706433 GN=secD PE=3 SV=1	CytoplasmicMembrane	82666.1
tr|E7MQ31|E7MQ31_9FIRM	cysteine desulfurase OS=Solobacterium moorei F0204 OX=706433 GN=sufS PE=3 SV=1	Cytoplasmic	44819.8
tr|A0A929WIG2|A0A929WIG2_9FIRM	Endoribonuclease YbeY OS=Solobacterium sp OX=2060878 GN=ybeY PE=3 SV=1	Cytoplasmic	17985.2
tr|A0A930AYP6|A0A930AYP6_9FIRM	Ribonuclease R OS=Solobacterium sp OX=2060878 GN=rnr PE=3 SV=1	Cytoplasmic	90978.2
tr|A0A412PD47|A0A412PD47_9FIRM	Thioredoxin OS=Solobacterium moorei OX=102148 GN=DWX20_08190 PE=4 SV=1	Unknown	22868.8
tr|A0A412PC37|A0A412PC37_9FIRM	DNA polymerase I OS=Solobacterium moorei OX=102148 GN=polA PE=3 SV=1	Cytoplasmic	98517.9
tr|A0A412PG48|A0A412PG48_9FIRM	NusG domain-containing protein OS=Solobacterium moorei OX=102148 GN=DWX20_06365 PE=4 SV=1	Unknown	17055
tr|A0A929Z6G3|A0A929Z6G3_9FIRM	Adenylosuccinate lyase OS=Solobacterium sp OX=2060878 GN=purB PE=3 SV=1	Cytoplasmic	49633.2
tr|A0A930F1D1|A0A930F1D1_9FIRM	Trypsin-like peptidase domain-containing protein OS=Solobacterium sp OX=2060878 GN=HXL49_02825 PE=3 SV=1	Unknown	48120.1
tr|A0A412PDA4|A0A412PDA4_9FIRM	Replicative DNA helicase OS=Solobacterium moorei OX=102148 GN=dnaB PE=3 SV=1	Cytoplasmic	50427.6
tr|E7MN61|E7MN61_9FIRM	Transglycosylase OS=Solobacterium moorei F0204 OX=706433 GN=HMPREF9430_00979 PE=4 SV=1	CytoplasmicMembrane	96510.9
tr|A0A929Z5X7|A0A929Z5X7_9FIRM	PD-(D/E)XK nuclease family protein OS=Solobacterium sp OX=2060878 GN=HXL40_02670 PE=4 SV=1	Unknown	50010.6
tr|A0A930A1E8|A0A930A1E8_9FIRM	tRNA-specific 2-thiouridylase MnmA OS=Solobacterium sp OX=2060878 GN=mnmA PE=3 SV=1	Cytoplasmic	43175.8
tr|E7MKI8|E7MKI8_9FIRM	FHA domain protein OS=Solobacterium moorei F0204 OX=706433 GN=HMPREF9430_00033 PE=4 SV=1	Unknown	26028
tr|A0A929W923|A0A929W923_9FIRM	Arginine--tRNA ligase OS=Solobacterium sp OX=2060878 GN=argS PE=3 SV=1	Cytoplasmic	62636.3
tr|A0A929WIU4|A0A929WIU4_9FIRM	CDP-diacylglycerol--glycerol-3-phosphate 3-phosphatidyltransferase OS=Solobacterium sp OX=2060878 GN=pgsA PE=3 SV=1	CytoplasmicMembrane	21743.9
tr|A0A929ZAM1|A0A929ZAM1_9FIRM	Aldehyde-alcohol dehydrogenase OS=Solobacterium sp OX=2060878 GN=adhE PE=3 SV=1	Cytoplasmic	97590.3
tr|A0A412PD08|A0A412PD08_9FIRM	Carboxylic ester hydrolase OS=Solobacterium moorei OX=102148 GN=DWX20_07870 PE=3 SV=1	Cytoplasmic	49250.6
tr|A0A930AZQ6|A0A930AZQ6_9FIRM	Carbamate kinase OS=Solobacterium sp OX=2060878 GN=arcC PE=3 SV=1	Cytoplasmic	33432.3
tr|A0A412PEE9|A0A412PEE9_9FIRM	peptidylprolyl isomerase OS=Solobacterium moorei OX=102148 GN=DWX20_04095 PE=4 SV=1	CytoplasmicMembrane	36215.1
tr|A0A412PDC4|A0A412PDC4_9FIRM	Phosphoglycerate kinase OS=Solobacterium moorei OX=102148 GN=pgk PE=3 SV=1	Cytoplasmic	41694.6
tr|E7MND5|E7MND5_9FIRM	Flavocytochrome c OS=Solobacterium moorei F0204 OX=706433 GN=HMPREF9430_01055 PE=4 SV=1	CytoplasmicMembrane	72259.6
tr|A0A412PFR9|A0A412PFR9_9FIRM	V-type ATP synthase alpha chain OS=Solobacterium moorei OX=102148 GN=atpA PE=3 SV=1	Cytoplasmic	65191.4
tr|A0A412PCG1|A0A412PCG1_9FIRM	RDD family protein OS=Solobacterium moorei OX=102148 GN=DWX20_07055 PE=4 SV=1	CytoplasmicMembrane	23151.4
tr|A0A929WIT8|A0A929WIT8_9FIRM	Uncharacterized protein OS=Solobacterium sp OX=2060878 GN=HXL42_01235 PE=4 SV=1	Cytoplasmic	24262.3
tr|A0A412PDA7|A0A412PDA7_9FIRM	Glucose-1-phosphate adenylyltransferase OS=Solobacterium moorei OX=102148 GN=glgC PE=3 SV=1	Cytoplasmic	41620
tr|A0A412PFV6|A0A412PFV6_9FIRM	ABC transporter permease OS=Solobacterium moorei OX=102148 GN=DWX20_06710 PE=3 SV=1	CytoplasmicMembrane	55171.1
tr|A0A930FDG6|A0A930FDG6_9FIRM	Metallophosphoesterase OS=Solobacterium sp OX=2060878 GN=HXL60_01715 PE=4 SV=1	Cytoplasmic	30928.3
tr|E7ML22|E7ML22_9FIRM	Anaerobic ribonucleoside-triphosphate reductase OS=Solobacterium moorei F0204 OX=706433 GN=nrdD PE=4 SV=1	Cytoplasmic	83500.7
tr|E7MPN6|E7MPN6_9FIRM	Putative ATP synthase, subunit C OS=Solobacterium moorei F0204 OX=706433 GN=HMPREF9430_01518 PE=4 SV=1	Cytoplasmic	40679
tr|A0A930A597|A0A930A597_9FIRM	Response regulator transcription factor OS=Solobacterium sp OX=2060878 GN=HXL52_02690 PE=4 SV=1	Cytoplasmic	26133.7
tr|A0A930AAX3|A0A930AAX3_9FIRM	Ribonuclease Y OS=Solobacterium sp OX=2060878 GN=rny PE=3 SV=1	Cytoplasmic	58486.8
tr|A0A929Z946|A0A929Z946_9FIRM	2-hydroxyacyl-CoA dehydratase OS=Solobacterium sp OX=2060878 GN=HXL40_07165 PE=3 SV=1	Unknown	46447.9
tr|A0A930FD67|A0A930FD67_9FIRM	Putative gluconeogenesis factor OS=Solobacterium sp OX=2060878 GN=yvcK PE=3 SV=1	Cytoplasmic	34939.8
tr|A0A929WHE2|A0A929WHE2_9FIRM	DUF2156 domain-containing protein OS=Solobacterium sp OX=2060878 GN=HXL43_07975 PE=4 SV=1	Cytoplasmic	37621.3
tr|A0A929ZZG3|A0A929ZZG3_9FIRM	Cell division protein FtsZ OS=Solobacterium sp OX=2060878 GN=ftsZ PE=3 SV=1	Cytoplasmic	37586.1
tr|A0A412PF04|A0A412PF04_9FIRM	Large ribosomal subunit protein bL21 OS=Solobacterium moorei OX=102148 GN=rplU PE=3 SV=1	Unknown	11382.3
tr|E7MPW5|E7MPW5_9FIRM	Proline--tRNA ligase OS=Solobacterium moorei F0204 OX=706433 GN=proS PE=3 SV=1	Cytoplasmic	62968.9
tr|E7MR17|E7MR17_9FIRM	Peptidase, S41 family OS=Solobacterium moorei F0204 OX=706433 GN=HMPREF9430_02008 PE=3 SV=1	CytoplasmicMembrane	57216.1
tr|A0A930A553|A0A930A553_9FIRM	Rubrerythrin family protein OS=Solobacterium sp OX=2060878 GN=HXL52_04815 PE=4 SV=1	Cytoplasmic	10612.2
tr|A0A412PD35|A0A412PD35_9FIRM	Purine-nucleoside phosphorylase OS=Solobacterium moorei OX=102148 GN=deoD PE=4 SV=1	Cytoplasmic	25883.9
tr|A0A412PFM6|A0A412PFM6_9FIRM	HlyC/CorC family transporter OS=Solobacterium moorei OX=102148 GN=DWX20_05445 PE=3 SV=1	CytoplasmicMembrane	47693.4
tr|A0A412PHY3|A0A412PHY3_9FIRM	TPM domain-containing protein OS=Solobacterium moorei OX=102148 GN=DWX20_01735 PE=4 SV=1	CytoplasmicMembrane	28034.2
tr|A0A929ZZ14|A0A929ZZ14_9FIRM	Leucine-rich repeat domain-containing protein OS=Solobacterium sp OX=2060878 GN=HXL49_09395 PE=4 SV=1	Cellwall	163692
tr|E7MR59|E7MR59_9FIRM	Hemerythrin HHE cation binding domain protein OS=Solobacterium moorei F0204 OX=706433 GN=HMPREF9430_02050 PE=4 SV=1	Cytoplasmic	59009.2
tr|E7MMV8|E7MMV8_9FIRM	Ribonuclease R OS=Solobacterium moorei F0204 OX=706433 GN=rnr PE=3 SV=1	Cytoplasmic	88716.9
tr|A0A929ZKN2|A0A929ZKN2_9FIRM	Histidine phosphatase family protein OS=Solobacterium sp OX=2060878 GN=HXL51_06285 PE=4 SV=1	Cytoplasmic	46782.9
tr|A0A412PHD7|A0A412PHD7_9FIRM	ATP synthase subunit delta OS=Solobacterium moorei OX=102148 GN=atpH PE=3 SV=1	Cytoplasmic	20681.4
tr|A0A929Z8Y2|A0A929Z8Y2_9FIRM	Redox-sensing transcriptional repressor Rex OS=Solobacterium sp OX=2060878 GN=rex PE=3 SV=1	Cytoplasmic	22987.9
tr|A0A929WKA8|A0A929WKA8_9FIRM	Peptide chain release factor 1 OS=Solobacterium sp OX=2060878 GN=prfA PE=3 SV=1	Cytoplasmic	40771.8
tr|E7MNX6|E7MNX6_9FIRM	Ribonucleoside-diphosphate reductase OS=Solobacterium moorei F0204 OX=706433 GN=HMPREF9430_01247 PE=3 SV=1	Cytoplasmic	96403.6
tr|E7MPD3|E7MPD3_9FIRM	Chaperonin GroEL OS=Solobacterium moorei F0204 OX=706433 GN=groL PE=3 SV=1	Cytoplasmic	57744.9
tr|A0A929WB00|A0A929WB00_9FIRM	GMP reductase OS=Solobacterium sp OX=2060878 GN=guaC PE=3 SV=1	Cytoplasmic	36041.3
tr|A0A930FK85|A0A930FK85_9FIRM	Polyribonucleotide nucleotidyltransferase (Fragment) OS=Solobacterium sp OX=2060878 GN=HXL59_06285 PE=4 SV=1	Cytoplasmic	56090.7
tr|E7MNE0|E7MNE0_9FIRM	Glucose-1-phosphate adenylyltransferase, GlgD subunit OS=Solobacterium moorei F0204 OX=706433 GN=glgD PE=3 SV=1	Cytoplasmic	41806.4
tr|E7MQ83|E7MQ83_9FIRM	GTPase Obg OS=Solobacterium moorei F0204 OX=706433 GN=obg PE=3 SV=1	Cytoplasmic	46871
tr|A0A412PEY0|A0A412PEY0_9FIRM	Iron-sulfur cluster carrier protein OS=Solobacterium moorei OX=102148 GN=DWX20_05015 PE=3 SV=1	Cytoplasmic	30003.3
tr|A0A930F4S9|A0A930F4S9_9FIRM	Large ribosomal subunit protein uL5 OS=Solobacterium sp OX=2060878 GN=rplE PE=3 SV=1	Cytoplasmic	20152.7
tr|A0A412PDG2|A0A412PDG2_9FIRM	Serine acetyltransferase OS=Solobacterium moorei OX=102148 GN=DWX20_07930 PE=3 SV=1	Cytoplasmic	29880.5
tr|A0A930F8Q0|A0A930F8Q0_9FIRM	PTS transporter subunit EIIC OS=Solobacterium sp OX=2060878 GN=HXL42_00240 PE=4 SV=1	CytoplasmicMembrane	53639.2
tr|A0A412PFR5|A0A412PFR5_9FIRM	ABC transporter ATP-binding protein OS=Solobacterium moorei OX=102148 GN=DWX20_06725 PE=4 SV=1	Cytoplasmic	71851.4
tr|A0A930ESB7|A0A930ESB7_9FIRM	ABC transporter permease OS=Solobacterium sp OX=2060878 GN=HXL42_09275 PE=4 SV=1	CytoplasmicMembrane	45248.9
tr|A0A930AP45|A0A930AP45_9FIRM	Class II fructose-1,6-bisphosphate aldolase OS=Solobacterium sp OX=2060878 GN=fba PE=4 SV=1	Cytoplasmic	30594.3
tr|A0A412PHM7|A0A412PHM7_9FIRM	ABC transporter ATP-binding protein OS=Solobacterium moorei OX=102148 GN=DWX20_01045 PE=4 SV=1	CytoplasmicMembrane	61461.7
tr|A0A412PFZ8|A0A412PFZ8_9FIRM	PTS mannose/fructose/sorbose/N-acetylgalactosamine transporter subunit IIC OS=Solobacterium moorei OX=102148 GN=DWX20_06090 PE=4 SV=1	CytoplasmicMembrane	27455.5
tr|A0A412PH48|A0A412PH48_9FIRM	DoxX family protein OS=Solobacterium moorei OX=102148 GN=DWX20_00125 PE=4 SV=1	CytoplasmicMembrane	16017
tr|E7MN15|E7MN15_9FIRM	DUF4428 domain-containing protein OS=Solobacterium moorei F0204 OX=706433 GN=HMPREF9430_00933 PE=4 SV=1	Cytoplasmic	23234.6
tr|A0A930EWN2|A0A930EWN2_9FIRM	UvrABC system protein B OS=Solobacterium sp OX=2060878 GN=uvrB PE=3 SV=1	Cytoplasmic	75848.5
tr|A0A929ZXF5|A0A929ZXF5_9FIRM	Peptide deformylase OS=Solobacterium sp OX=2060878 GN=def PE=3 SV=1	Cytoplasmic	21329.1
tr|A0A930AA82|A0A930AA82_9FIRM	Nitroreductase family protein OS=Solobacterium sp OX=2060878 GN=HXL57_06390 PE=4 SV=1	Cytoplasmic	25558.3
tr|E7MMI6|E7MMI6_9FIRM	DNA polymerase I OS=Solobacterium moorei F0204 OX=706433 GN=polA PE=3 SV=1	Cytoplasmic	99180.1
tr|A0A412PEJ1|A0A412PEJ1_9FIRM	Glycerol kinase OS=Solobacterium moorei OX=102148 GN=glpK PE=3 SV=1	Cytoplasmic	56062.6
tr|A0A930F976|A0A930F976_9FIRM	Rubrerythrin family protein OS=Solobacterium sp OX=2060878 GN=HXL46_02985 PE=4 SV=1	Cytoplasmic	20971.2
tr|A0A930FE17|A0A930FE17_9FIRM	Asparagine synthase (Glutamine-hydrolyzing) OS=Solobacterium sp OX=2060878 GN=asnB PE=3 SV=1	Cytoplasmic	71749.7
tr|E7MQT1|E7MQT1_9FIRM	Ribosome-binding ATPase YchF OS=Solobacterium moorei F0204 OX=706433 GN=ychF PE=3 SV=1	Cytoplasmic	41038.6
tr|E7MM13|E7MM13_9FIRM	non-specific serine/threonine protein kinase OS=Solobacterium moorei F0204 OX=706433 GN=prkC PE=4 SV=1	CytoplasmicMembrane	61307.9
tr|E7MR60|E7MR60_9FIRM	Metal-dependent carboxypeptidase OS=Solobacterium moorei F0204 OX=706433 GN=HMPREF9430_02051 PE=3 SV=1	Cytoplasmic	58956.9
tr|A0A412PED8|A0A412PED8_9FIRM	V-type ATP synthase beta chain OS=Solobacterium moorei OX=102148 GN=atpB PE=3 SV=1	Cytoplasmic	51912.6
tr|A0A412PHF3|A0A412PHF3_9FIRM	Ribosomal RNA small subunit methyltransferase G OS=Solobacterium moorei OX=102148 GN=rsmG PE=3 SV=1	Cytoplasmic	26302.8
tr|E7MPS9|E7MPS9_9FIRM	Transcriptional regulator, Spx/MgsR family OS=Solobacterium moorei F0204 OX=706433 GN=HMPREF9430_01654 PE=3 SV=1	Cytoplasmic	17386.9
tr|A0A9D5WN43|A0A9D5WN43_9FIRM	Aminotransferase class I/II-fold pyridoxal phosphate-dependent enzyme OS=Solobacterium sp OX=2060878 GN=HXL46_02710 PE=4 SV=1	Cytoplasmic	46870.5
tr|A0A412PD03|A0A412PD03_9FIRM	AEC family transporter OS=Solobacterium moorei OX=102148 GN=DWX20_07070 PE=4 SV=1	CytoplasmicMembrane	38705.2
tr|A0A412PHR0|A0A412PHR0_9FIRM	TrkA family potassium uptake protein OS=Solobacterium moorei OX=102148 GN=DWX20_01145 PE=4 SV=1	Unknown	24179.8
tr|A0A9D5WR11|A0A9D5WR11_9FIRM	Transcription termination/antitermination protein NusA OS=Solobacterium sp OX=2060878 GN=nusA PE=3 SV=1	Cytoplasmic	65948.8
tr|A0A930FDH7|A0A930FDH7_9FIRM	Methionyl-tRNA formyltransferase OS=Solobacterium sp OX=2060878 GN=fmt PE=3 SV=1	Cytoplasmic	34760
tr|E7MLN3|E7MLN3_9FIRM	ATP synthase subunit alpha OS=Solobacterium moorei F0204 OX=706433 GN=atpA PE=3 SV=1	Cytoplasmic	55306.8
tr|A0A412PBR5|A0A412PBR5_9FIRM	ABC transporter ATP-binding protein OS=Solobacterium moorei OX=102148 GN=DWX20_09235 PE=4 SV=1	Cytoplasmic	59510.4
tr|A0A930AAH7|A0A930AAH7_9FIRM	HD domain-containing protein OS=Solobacterium sp OX=2060878 GN=HXL57_08175 PE=4 SV=1	Cytoplasmic	35484.1
tr|A0A930F560|A0A930F560_9FIRM	Large ribosomal subunit protein uL5 OS=Solobacterium sp OX=2060878 GN=rplE PE=3 SV=1	Unknown	20190.7
tr|E7MN79|E7MN79_9FIRM	ABC transporter, ATP-binding protein OS=Solobacterium moorei F0204 OX=706433 GN=HMPREF9430_01022 PE=4 SV=1	CytoplasmicMembrane	34797
tr|E7MNF1|E7MNF1_9FIRM	Magnesium transporter MgtE OS=Solobacterium moorei F0204 OX=706433 GN=mgtE PE=3 SV=1	CytoplasmicMembrane	51283.7
tr|A0A929WCQ3|A0A929WCQ3_9FIRM	Phospho-sugar mutase OS=Solobacterium sp OX=2060878 GN=HXL41_02965 PE=3 SV=1	Cytoplasmic	62720.3
tr|E7MM33|E7MM33_9FIRM	GTPase Era OS=Solobacterium moorei F0204 OX=706433 GN=era PE=3 SV=1	CytoplasmicMembrane	33688.7
tr|A0A929ZE10|A0A929ZE10_9FIRM	Alpha/beta hydrolase OS=Solobacterium sp OX=2060878 GN=HXL42_10430 PE=4 SV=1	Unknown	31965.5
tr|A0A412PFQ7|A0A412PFQ7_9FIRM	ABC transporter ATP-binding protein OS=Solobacterium moorei OX=102148 GN=DWX20_06700 PE=4 SV=1	CytoplasmicMembrane	41336.4
tr|A0A412PFP8|A0A412PFP8_9FIRM	Arsenic transporter OS=Solobacterium moorei OX=102148 GN=DWX20_06650 PE=3 SV=1	CytoplasmicMembrane	44957.6
tr|E7MKQ6|E7MKQ6_9FIRM	Putative adhesin domain-containing protein OS=Solobacterium moorei F0204 OX=706433 GN=HMPREF9430_00101 PE=4 SV=1	Cytoplasmic	45486.1
tr|A0A412PBF9|A0A412PBF9_9FIRM	Pyruvate kinase OS=Solobacterium moorei OX=102148 GN=pyk PE=3 SV=1	Cytoplasmic	52678.1
tr|E7MPW9|E7MPW9_9FIRM	Threonine--tRNA ligase OS=Solobacterium moorei F0204 OX=706433 GN=thrS PE=3 SV=1	Cytoplasmic	68250.8
tr|A0A929WHE8|A0A929WHE8_9FIRM	Single-stranded DNA-binding protein OS=Solobacterium sp OX=2060878 GN=ssb PE=3 SV=1	Cytoplasmic	17622.6
tr|A0A930AK84|A0A930AK84_9FIRM	Zinc metalloprotease OS=Solobacterium sp OX=2060878 GN=rseP PE=3 SV=1	CytoplasmicMembrane	38970.4
tr|E7MLA5|E7MLA5_9FIRM	Putative permease OS=Solobacterium moorei F0204 OX=706433 GN=HMPREF9430_00396 PE=4 SV=1	CytoplasmicMembrane	47582.5
tr|E7MLL2|E7MLL2_9FIRM	DNA gyrase subunit B OS=Solobacterium moorei F0204 OX=706433 GN=gyrB PE=3 SV=1	Cytoplasmic	74631.6
tr|A0A412PD66|A0A412PD66_9FIRM	Triosephosphate isomerase OS=Solobacterium moorei OX=102148 GN=tpiA PE=3 SV=1	Cytoplasmic	26788.3
tr|E7MQY1|E7MQY1_9FIRM	SGNH hydrolase-type esterase domain-containing protein OS=Solobacterium moorei F0204 OX=706433 GN=HMPREF9430_01970 PE=4 SV=1	Unknown	36868.9
tr|A0A412PDF5|A0A412PDF5_9FIRM	LTA synthase family protein OS=Solobacterium moorei OX=102148 GN=DWX20_07875 PE=4 SV=1	CytoplasmicMembrane	89237.7
tr|A0A930F5L8|A0A930F5L8_9FIRM	Histone H1 OS=Solobacterium sp OX=2060878 GN=HXL46_01945 PE=4 SV=1	Unknown	16222.3
tr|A0A412PEU2|A0A412PEU2_9FIRM	Lon protease OS=Solobacterium moorei OX=102148 GN=lon PE=2 SV=1	Cytoplasmic	86712.6
tr|A0A929W5V1|A0A929W5V1_9FIRM	Magnesium transporter MgtE OS=Solobacterium sp OX=2060878 GN=mgtE PE=3 SV=1	CytoplasmicMembrane	50033.3
tr|A0A930FLA9|A0A930FLA9_9FIRM	Cna B-type domain-containing protein (Fragment) OS=Solobacterium sp OX=2060878 GN=HXL59_02745 PE=4 SV=1	Cellwall	134884
tr|E7ML21|E7ML21_9FIRM	Uncharacterized protein OS=Solobacterium moorei F0204 OX=706433 GN=HMPREF9430_00312 PE=4 SV=1	Unknown	23590.4
tr|A0A412PG67|A0A412PG67_9FIRM	FAD:protein FMN transferase OS=Solobacterium moorei OX=102148 GN=DWX20_06485 PE=3 SV=1	Unknown	42409.8
tr|E7MMN3|E7MMN3_9FIRM	Phospho-N-acetylmuramoyl-pentapeptide-transferase OS=Solobacterium moorei F0204 OX=706433 GN=mraY PE=3 SV=1	CytoplasmicMembrane	35305.6
tr|A0A412PD59|A0A412PD59_9FIRM	Uracil-DNA glycosylase family protein OS=Solobacterium moorei OX=102148 GN=DWX20_08170 PE=4 SV=1	Cytoplasmic	22537.1
tr|A0A9D5WKF2|A0A9D5WKF2_9FIRM	DUF4127 family protein OS=Solobacterium sp OX=2060878 GN=HXL46_00190 PE=4 SV=1	Cytoplasmic	57370.7
tr|E7MPY6|E7MPY6_9FIRM	Trigger factor OS=Solobacterium moorei F0204 OX=706433 GN=tig PE=3 SV=1	Unknown	53336.5
tr|A0A412PCT4|A0A412PCT4_9FIRM	Glycogen synthase OS=Solobacterium moorei OX=102148 GN=glgA PE=3 SV=1	Unknown	55494.1
tr|A0A930AN66|A0A930AN66_9FIRM	UMP kinase (Fragment) OS=Solobacterium sp OX=2060878 GN=HXL53_05225 PE=3 SV=1	Cytoplasmic	17537.4
tr|A0A929ZX22|A0A929ZX22_9FIRM	inorganic diphosphatase OS=Solobacterium sp OX=2060878 GN=HXL49_01230 PE=4 SV=1	Cytoplasmic	61241.8
tr|A0A412PBG1|A0A412PBG1_9FIRM	Chaperone protein DnaK OS=Solobacterium moorei OX=102148 GN=dnaK PE=2 SV=1	Cytoplasmic	65521.6
tr|A0A412PCR5|A0A412PCR5_9FIRM	ATP-grasp domain-containing protein OS=Solobacterium moorei OX=102148 GN=DWX20_07300 PE=4 SV=1	Cytoplasmic	47667.3
tr|E7MQK0|E7MQK0_9FIRM	Oligo-1,6-glucosidase 1 OS=Solobacterium moorei F0204 OX=706433 GN=malL PE=4 SV=1	Cytoplasmic	58915.4
tr|A0A930F2J8|A0A930F2J8_9FIRM	Phage minor capsid protein OS=Solobacterium sp OX=2060878 GN=HXL49_04470 PE=4 SV=1	Cytoplasmic	66028.9
tr|A0A412PHX1|A0A412PHX1_9FIRM	SIS domain-containing protein OS=Solobacterium moorei OX=102148 GN=DWX20_01460 PE=4 SV=1	Cytoplasmic	43843
tr|A0A412PF65|A0A412PF65_9FIRM	Transcription elongation factor GreA OS=Solobacterium moorei OX=102148 GN=greA PE=3 SV=1	Cytoplasmic	17799
tr|A0A929WML9|A0A929WML9_9FIRM	Lipoprotein OS=Solobacterium sp OX=2060878 GN=HXL43_03640 PE=4 SV=1	Unknown	43828.9
tr|A0A412PI49|A0A412PI49_9FIRM	Elongation factor G OS=Solobacterium moorei OX=102148 GN=fusA PE=3 SV=1	Cytoplasmic	76206.1
tr|A0A930AIJ2|A0A930AIJ2_9FIRM	Aminotransferase OS=Solobacterium sp OX=2060878 GN=HXL60_03780 PE=3 SV=1	Cytoplasmic	44016.5
tr|E7ML24|E7ML24_9FIRM	ABC transporter, ATP-binding protein OS=Solobacterium moorei F0204 OX=706433 GN=HMPREF9430_00315 PE=4 SV=1	Cytoplasmic	59163.2
tr|A0A412PI02|A0A412PI02_9FIRM	Large ribosomal subunit protein uL15 OS=Solobacterium moorei OX=102148 GN=rplO PE=3 SV=1	Unknown	15732.3
tr|E7MMJ3|E7MMJ3_9FIRM	UDP-glucose 4-epimerase OS=Solobacterium moorei F0204 OX=706433 GN=galE PE=3 SV=1	Cytoplasmic	37056.7
tr|A0A412PBK5|A0A412PBK5_9FIRM	Elongation factor Ts OS=Solobacterium moorei OX=102148 GN=tsf PE=3 SV=1	Cytoplasmic	32043.5
tr|A0A412PF92|A0A412PF92_9FIRM	Asp23/Gls24 family envelope stress response protein OS=Solobacterium moorei OX=102148 GN=DWX20_04825 PE=3 SV=1	Unknown	12834.9
tr|E7MN64|E7MN64_9FIRM	Cytidylate kinase OS=Solobacterium moorei F0204 OX=706433 GN=cmk PE=3 SV=1	Cytoplasmic	24983.8
tr|A0A929ZDY0|A0A929ZDY0_9FIRM	ABC transporter permease OS=Solobacterium sp OX=2060878 GN=HXL42_09365 PE=3 SV=1	CytoplasmicMembrane	34786.2
tr|A0A412PCU0|A0A412PCU0_9FIRM	Energy-coupling factor transporter transmembrane protein EcfT OS=Solobacterium moorei OX=102148 GN=DWX20_07460 PE=4 SV=1	CytoplasmicMembrane	29824.3
tr|A0A412PHZ0|A0A412PHZ0_9FIRM	Large ribosomal subunit protein uL16 OS=Solobacterium moorei OX=102148 GN=rplP PE=3 SV=1	Cytoplasmic	15643.4
tr|E7MP72|E7MP72_9FIRM	LPXTG-motif cell wall anchor domain protein OS=Solobacterium moorei F0204 OX=706433 GN=HMPREF9430_01351 PE=4 SV=1	Unknown	115751
tr|A0A412PFJ6|A0A412PFJ6_9FIRM	Arginine--tRNA ligase OS=Solobacterium moorei OX=102148 GN=argS PE=3 SV=1	Cytoplasmic	62588.3
tr|A0A930AGN2|A0A930AGN2_9FIRM	Tryptophan--tRNA ligase OS=Solobacterium sp OX=2060878 GN=trpS PE=3 SV=1	Cytoplasmic	36857.7
tr|E7MMB9|E7MMB9_9FIRM	Branched-chain amino acid ABC transporter, permease protein OS=Solobacterium moorei F0204 OX=706433 GN=HMPREF9430_00658 PE=4 SV=1	CytoplasmicMembrane	40985.1
tr|A0A929ZCN9|A0A929ZCN9_9FIRM	Probable GTP-binding protein EngB OS=Solobacterium sp OX=2060878 GN=engB PE=3 SV=1	Unknown	21665.5
tr|A0A412PIG6|A0A412PIG6_9FIRM	DUF1015 family protein OS=Solobacterium moorei OX=102148 GN=DWX20_02485 PE=4 SV=1	Unknown	39902.5
tr|A0A930AWR0|A0A930AWR0_9FIRM	YhfT family protein OS=Solobacterium sp OX=2060878 GN=HXL61_04730 PE=4 SV=1	CytoplasmicMembrane	45466.3
tr|A0A930AJ26|A0A930AJ26_9FIRM	DNA-directed RNA polymerase subunit beta OS=Solobacterium sp OX=2060878 GN=HXL60_08285 PE=4 SV=1	Cytoplasmic	14272.4
tr|E7MLF8|E7MLF8_9FIRM	Ion-translocating oxidoreductase complex subunit C OS=Solobacterium moorei F0204 OX=706433 GN=rnfC PE=3 SV=1	Unknown	48803
tr|A0A929ZWU1|A0A929ZWU1_9FIRM	Enolase OS=Solobacterium sp OX=2060878 GN=eno PE=3 SV=1	Cytoplasmic	47865.1
tr|A0A929ZKW5|A0A929ZKW5_9FIRM	Arginine deiminase OS=Solobacterium sp OX=2060878 GN=arcA PE=3 SV=1	Cytoplasmic	46530.5
tr|E7MQS5|E7MQS5_9FIRM	Cadmium-exporting ATPase OS=Solobacterium moorei F0204 OX=706433 GN=cadA PE=3 SV=1	CytoplasmicMembrane	84760.3
tr|A0A412PHP2|A0A412PHP2_9FIRM	Toxic anion resistance protein OS=Solobacterium moorei OX=102148 GN=DWX20_01080 PE=3 SV=1	Cytoplasmic	46336.2
tr|E7MN55|E7MN55_9FIRM	Ser/Thr phosphatase family protein OS=Solobacterium moorei F0204 OX=706433 GN=HMPREF9430_00973 PE=4 SV=1	Unknown	37204.9
tr|A0A929WEG3|A0A929WEG3_9FIRM	HAD-IC family P-type ATPase OS=Solobacterium sp OX=2060878 GN=HXL40_04610 PE=4 SV=1	CytoplasmicMembrane	44703.3
tr|E7MLL3|E7MLL3_9FIRM	DNA gyrase subunit A OS=Solobacterium moorei F0204 OX=706433 GN=gyrA PE=3 SV=1	Cytoplasmic	96454
tr|A0A930AVB9|A0A930AVB9_9FIRM	AAA family ATPase OS=Solobacterium sp OX=2060878 GN=HXL60_01335 PE=3 SV=1	CytoplasmicMembrane	80117.7
tr|A0A412PCP6|A0A412PCP6_9FIRM	Heavy-metal-associated domain-containing protein OS=Solobacterium moorei OX=102148 GN=DWX20_07445 PE=4 SV=1	Unknown	18609
tr|A0A412PEC4|A0A412PEC4_9FIRM	NUDIX domain-containing protein OS=Solobacterium moorei OX=102148 GN=DWX20_04195 PE=3 SV=1	Cytoplasmic	16205.2
tr|A0A930AAU0|A0A930AAU0_9FIRM	Chloride channel protein OS=Solobacterium sp OX=2060878 GN=HXL42_05300 PE=4 SV=1	CytoplasmicMembrane	44423.9
tr|E7MNR1|E7MNR1_9FIRM	ErfK/YbiS/YcfS/YnhG OS=Solobacterium moorei F0204 OX=706433 GN=HMPREF9430_01181 PE=4 SV=1	Unknown	42820.6
tr|E7MLM5|E7MLM5_9FIRM	ParB-like protein OS=Solobacterium moorei F0204 OX=706433 GN=HMPREF9430_00438 PE=3 SV=1	Cytoplasmic	30848.3
tr|A0A929WFW2|A0A929WFW2_9FIRM	Aminotransferase class I/II-fold pyridoxal phosphate-dependent enzyme OS=Solobacterium sp OX=2060878 GN=HXL43_01225 PE=4 SV=1	Cytoplasmic	46845.5
tr|A0A930ALC4|A0A930ALC4_9FIRM	Elongation factor Tu (Fragment) OS=Solobacterium sp OX=2060878 GN=tuf PE=3 SV=1	Cytoplasmic	39815.9
tr|A0A930F2F9|A0A930F2F9_9FIRM	YcxB-like protein domain-containing protein OS=Solobacterium sp OX=2060878 GN=HXL46_01825 PE=4 SV=1	Unknown	20305.6
tr|E7MPH8|E7MPH8_9FIRM	Chaperone protein HtpG OS=Solobacterium moorei F0204 OX=706433 GN=htpG PE=3 SV=1	Cytoplasmic	73097.3
tr|A0A412PIV7|A0A412PIV7_9FIRM	ABC transporter permease OS=Solobacterium moorei OX=102148 GN=DWX20_03345 PE=4 SV=1	CytoplasmicMembrane	35119.9
tr|E7MKI7|E7MKI7_9FIRM	Peptidase M16 inactive domain protein OS=Solobacterium moorei F0204 OX=706433 GN=HMPREF9430_00032 PE=4 SV=1	Cytoplasmic	110203
tr|E7MLJ9|E7MLJ9_9FIRM	Serine-type D-Ala-D-Ala carboxypeptidase OS=Solobacterium moorei F0204 OX=706433 GN=HMPREF9430_00411 PE=4 SV=1	Cytoplasmic	28414.2
tr|A0A930AMD7|A0A930AMD7_9FIRM	YbaN family protein OS=Solobacterium sp OX=2060878 GN=HXL53_01990 PE=4 SV=1	CytoplasmicMembrane	14645.6
tr|A0A412PCG6|A0A412PCG6_9FIRM	Uncharacterized protein OS=Solobacterium moorei OX=102148 GN=DWX20_06850 PE=4 SV=1	CytoplasmicMembrane	17395.8
tr|A0A929Z6P7|A0A929Z6P7_9FIRM	Lipoprotein OS=Solobacterium sp OX=2060878 GN=HXL40_08005 PE=4 SV=1	Unknown	28051
tr|A0A412PBN0|A0A412PBN0_9FIRM	Large ribosomal subunit protein bL19 OS=Solobacterium moorei OX=102148 GN=rplS PE=3 SV=1	Cytoplasmic	13128.4
tr|A0A930AM88|A0A930AM88_9FIRM	Flavocytochrome c OS=Solobacterium sp OX=2060878 GN=HXL53_01600 PE=3 SV=1	Unknown	51902.2
tr|E7MP36|E7MP36_9FIRM	Branched-chain amino acid ABC transporter, permease protein OS=Solobacterium moorei F0204 OX=706433 GN=HMPREF9430_01308 PE=4 SV=1	CytoplasmicMembrane	61627.6
tr|A0A929ZDG0|A0A929ZDG0_9FIRM	V-type ATP synthase subunit D OS=Solobacterium sp OX=2060878 GN=atpD PE=3 SV=1	Cytoplasmic	23225.2
tr|A0A930ANU1|A0A930ANU1_9FIRM	Trigger factor OS=Solobacterium sp OX=2060878 GN=tig PE=3 SV=1	Unknown	53344.4
tr|A0A412PFP4|A0A412PFP4_9FIRM	Ferritin OS=Solobacterium moorei OX=102148 GN=DWX20_05625 PE=3 SV=1	Cytoplasmic	19360.5
tr|E7MNF5|E7MNF5_9FIRM	Kinase, PfkB family OS=Solobacterium moorei F0204 OX=706433 GN=HMPREF9430_01075 PE=4 SV=1	Cytoplasmic	34288.2
tr|A0A930ALH4|A0A930ALH4_9FIRM	MBOAT family protein OS=Solobacterium sp OX=2060878 GN=HXL60_07720 PE=3 SV=1	CytoplasmicMembrane	58584.2
tr|A0A412PFT5|A0A412PFT5_9FIRM	YfcC family protein OS=Solobacterium moorei OX=102148 GN=DWX20_06285 PE=4 SV=1	CytoplasmicMembrane	53573.2
tr|A0A929WFQ8|A0A929WFQ8_9FIRM	Yip1 domain-containing protein OS=Solobacterium sp OX=2060878 GN=HXL43_01890 PE=4 SV=1	CytoplasmicMembrane	42403.6
tr|A0A412PBG4|A0A412PBG4_9FIRM	DUF5673 domain-containing protein OS=Solobacterium moorei OX=102148 GN=DWX20_08645 PE=4 SV=1	CytoplasmicMembrane	18535.9
tr|A0A412PHA9|A0A412PHA9_9FIRM	DNA mismatch repair protein MutS OS=Solobacterium moorei OX=102148 GN=mutS PE=3 SV=1	CytoplasmicMembrane	95978.7
tr|A0A929ZWN7|A0A929ZWN7_9FIRM	SIS domain-containing protein OS=Solobacterium sp OX=2060878 GN=HXL49_03030 PE=4 SV=1	Cytoplasmic	41424.6
tr|A0A929ZWM4|A0A929ZWM4_9FIRM	PTS fructose transporter subunit IIC OS=Solobacterium sp OX=2060878 GN=HXL49_00190 PE=4 SV=1	CytoplasmicMembrane	36664.2
tr|A0A930AJK1|A0A930AJK1_9FIRM	S41 family peptidase OS=Solobacterium sp OX=2060878 GN=HXL60_03095 PE=3 SV=1	CytoplasmicMembrane	57114.2
tr|E7MLG6|E7MLG6_9FIRM	Transporter, small conductance mechanosensitive ion channel MscS family protein OS=Solobacterium moorei F0204 OX=706433 GN=HMPREF9430_00272 PE=3 SV=1	CytoplasmicMembrane	32086.4
tr|A0A929Z9C9|A0A929Z9C9_9FIRM	Histidinol-phosphatase OS=Solobacterium sp OX=2060878 GN=HXL43_03560 PE=3 SV=1	Cytoplasmic	31053.5
tr|A0A930AX75|A0A930AX75_9FIRM	Fe-S cluster assembly protein SufB OS=Solobacterium sp OX=2060878 GN=sufB PE=3 SV=1	Unknown	53086.2
tr|E7MLF9|E7MLF9_9FIRM	NQR2 and RnfD family protein OS=Solobacterium moorei F0204 OX=706433 GN=HMPREF9430_00264 PE=4 SV=1	CytoplasmicMembrane	62942
tr|A0A412PIJ7|A0A412PIJ7_9FIRM	M20/M25/M40 family metallo-hydrolase OS=Solobacterium moorei OX=102148 GN=DWX20_02695 PE=4 SV=1	Cytoplasmic	49541.9
tr|A0A412PF24|A0A412PF24_9FIRM	Transcription termination/antitermination protein NusA OS=Solobacterium moorei OX=102148 GN=nusA PE=3 SV=1	Cytoplasmic	65935.9
tr|A0A412PET0|A0A412PET0_9FIRM	YjjI family glycine radical enzyme OS=Solobacterium moorei OX=102148 GN=yjjI PE=4 SV=1	Cytoplasmic	56822.7
tr|E7MN63|E7MN63_9FIRM	GTPase Der OS=Solobacterium moorei F0204 OX=706433 GN=der PE=3 SV=1	Cytoplasmic	48713.2
tr|A0A929ZR08|A0A929ZR08_9FIRM	ABC transporter substrate-binding protein OS=Solobacterium sp OX=2060878 GN=HXL41_06155 PE=4 SV=1	Cytoplasmic	41541.1
tr|A0A412PD18|A0A412PD18_9FIRM	Peptidase M15B domain-containing protein OS=Solobacterium moorei OX=102148 GN=DWX20_08215 PE=4 SV=1	Unknown	46106.5
tr|A0A930AS06|A0A930AS06_9FIRM	Bifunctional metallophosphatase/5'-nucleotidase OS=Solobacterium sp OX=2060878 GN=HXL58_07080 PE=3 SV=1	Cellwall	52292.2
tr|A0A930AWK4|A0A930AWK4_9FIRM	Amino acid adenylation domain-containing protein OS=Solobacterium sp OX=2060878 GN=HXL61_02450 PE=4 SV=1	Cytoplasmic	57259.9
tr|A0A412PFA7|A0A412PFA7_9FIRM	Trigger factor OS=Solobacterium moorei OX=102148 GN=tig PE=3 SV=1	Unknown	53466.7
tr|E7MKY1|E7MKY1_9FIRM	Hydrolase, alpha/beta domain protein OS=Solobacterium moorei F0204 OX=706433 GN=HMPREF9430_00176 PE=4 SV=1	Unknown	34903.2
tr|A0A930AX01|A0A930AX01_9FIRM	NAD-dependent epimerase/dehydratase family protein OS=Solobacterium sp OX=2060878 GN=HXL61_05975 PE=4 SV=1	Cytoplasmic	38945.7
tr|A0A929WFY2|A0A929WFY2_9FIRM	Uncharacterized protein OS=Solobacterium sp OX=2060878 GN=HXL43_01375 PE=4 SV=1	Cytoplasmic	8615.19
tr|A0A412PHL8|A0A412PHL8_9FIRM	AAA family ATPase OS=Solobacterium moorei OX=102148 GN=DWX20_01065 PE=3 SV=1	CytoplasmicMembrane	80183.8
tr|A0A412PCX1|A0A412PCX1_9FIRM	Protein translocase subunit SecA OS=Solobacterium moorei OX=102148 GN=secA PE=3 SV=1	Cytoplasmic	88294.7
tr|A0A412PFK0|A0A412PFK0_9FIRM	Arginine deiminase OS=Solobacterium moorei OX=102148 GN=arcA PE=3 SV=1	Cytoplasmic	46542.5
tr|A0A929WIH9|A0A929WIH9_9FIRM	Peptidoglycan binding domain-containing protein OS=Solobacterium sp OX=2060878 GN=HXL43_07115 PE=4 SV=1	Cytoplasmic	54014
tr|A0A412PIP4|A0A412PIP4_9FIRM	Glycosyltransferase family 2 protein OS=Solobacterium moorei OX=102148 GN=DWX20_03000 PE=4 SV=1	CytoplasmicMembrane	39138
tr|A0A412PBF0|A0A412PBF0_9FIRM	Chaperone protein DnaJ OS=Solobacterium moorei OX=102148 GN=dnaJ PE=3 SV=1	Cytoplasmic	41284.3
tr|E7MMZ6|E7MMZ6_9FIRM	DNA-binding helix-turn-helix protein OS=Solobacterium moorei F0204 OX=706433 GN=HMPREF9430_00914 PE=4 SV=1	Unknown	74874.1
tr|A0A929ZCW0|A0A929ZCW0_9FIRM	DUF349 domain-containing protein OS=Solobacterium sp OX=2060878 GN=HXL42_07065 PE=4 SV=1	Cytoplasmic	52943.1
tr|A0A412PES1|A0A412PES1_9FIRM	Pseudouridine synthase OS=Solobacterium moorei OX=102148 GN=DWX20_04940 PE=3 SV=1	Cytoplasmic	34380.5
tr|A0A929ZVZ6|A0A929ZVZ6_9FIRM	Extracellular solute-binding protein OS=Solobacterium sp OX=2060878 GN=HXL49_00875 PE=4 SV=1	Unknown	43723.5
tr|A0A412PFR1|A0A412PFR1_9FIRM	Ferrous iron transport protein B OS=Solobacterium moorei OX=102148 GN=feoB PE=3 SV=1	CytoplasmicMembrane	88720.5
tr|A0A412PEA4|A0A412PEA4_9FIRM	Peptidyl-prolyl cis-trans isomerase OS=Solobacterium moorei OX=102148 GN=DWX20_04090 PE=4 SV=1	Unknown	32174.2
tr|A0A930A1I3|A0A930A1I3_9FIRM	DNA-directed RNA polymerase subunit beta OS=Solobacterium sp OX=2060878 GN=rpoB PE=3 SV=1	Cytoplasmic	154672
tr|A0A412PBL4|A0A412PBL4_9FIRM	Signal peptidase I OS=Solobacterium moorei OX=102148 GN=lepB PE=3 SV=1	CytoplasmicMembrane	25674.8
tr|A0A929ZM50|A0A929ZM50_9FIRM	Extracellular solute-binding protein OS=Solobacterium sp OX=2060878 GN=HXL45_03935 PE=4 SV=1	Cytoplasmic	25577
tr|A0A412PCR4|A0A412PCR4_9FIRM	Small ribosomal subunit protein bS18 OS=Solobacterium moorei OX=102148 GN=rpsR PE=3 SV=1	Cytoplasmic	9025.92
tr|A0A412PIW4|A0A412PIW4_9FIRM	TetR/AcrR family transcriptional regulator OS=Solobacterium moorei OX=102148 GN=DWX20_03420 PE=4 SV=1	Cytoplasmic	21359.7
tr|A0A930B1V6|A0A930B1V6_9FIRM	Cupin domain-containing protein OS=Solobacterium sp OX=2060878 GN=HXL59_05305 PE=4 SV=1	Unknown	23042.5
tr|A0A929WC46|A0A929WC46_9FIRM	Decarboxylating 6-phosphogluconate dehydrogenase OS=Solobacterium sp OX=2060878 GN=gnd PE=3 SV=1	Cytoplasmic	32457.2
tr|A0A412PBE6|A0A412PBE6_9FIRM	FtsW/RodA/SpoVE family cell cycle protein OS=Solobacterium moorei OX=102148 GN=DWX20_08710 PE=4 SV=1	CytoplasmicMembrane	46010.1
tr|A0A412PIB4|A0A412PIB4_9FIRM	O-antigen ligase domain-containing protein OS=Solobacterium moorei OX=102148 GN=DWX20_02425 PE=4 SV=1	CytoplasmicMembrane	45751.2
tr|A0A929WEY0|A0A929WEY0_9FIRM	GHKL domain-containing protein OS=Solobacterium sp OX=2060878 GN=HXL43_01295 PE=4 SV=1	Cytoplasmic	24984.9
tr|A0A412PCD1|A0A412PCD1_9FIRM	ABC transporter ATP-binding protein OS=Solobacterium moorei OX=102148 GN=DWX20_06765 PE=4 SV=1	CytoplasmicMembrane	65711.5
tr|E7MN62|E7MN62_9FIRM	Glycerol-3-phosphate dehydrogenase [NAD(P)+] OS=Solobacterium moorei F0204 OX=706433 GN=gpsA PE=3 SV=1	Unknown	35840.4
tr|A0A929ZIB0|A0A929ZIB0_9FIRM	Adenylosuccinate synthetase OS=Solobacterium sp OX=2060878 GN=purA PE=3 SV=1	Cytoplasmic	47273.3
tr|A0A929ZJK6|A0A929ZJK6_9FIRM	Electron transport complex subunit RsxE OS=Solobacterium sp OX=2060878 GN=rsxE PE=4 SV=1	CytoplasmicMembrane	23386.4
tr|A0A412PCK2|A0A412PCK2_9FIRM	C4-dicarboxylate ABC transporter OS=Solobacterium moorei OX=102148 GN=DWX20_07250 PE=4 SV=1	CytoplasmicMembrane	45806.3
tr|A0A929Z6M5|A0A929Z6M5_9FIRM	PTS transporter subunit EIIB (Fragment) OS=Solobacterium sp OX=2060878 GN=HXL40_07535 PE=4 SV=1	CytoplasmicMembrane	31532.8
tr|A0A929YY30|A0A929YY30_9FIRM	dUTP diphosphatase OS=Solobacterium sp OX=2060878 GN=HXL40_02830 PE=4 SV=1	Cytoplasmic	19106.6
tr|A0A929Z1N0|A0A929Z1N0_9FIRM	Sapep family Mn(2+)-dependent dipeptidase OS=Solobacterium sp OX=2060878 GN=HXL40_01010 PE=4 SV=1	Cytoplasmic	50926.1
tr|A0A930AKQ8|A0A930AKQ8_9FIRM	DUF4097 family beta strand repeat protein OS=Solobacterium sp OX=2060878 GN=HXL60_06920 PE=4 SV=1	Cytoplasmic	44143.5
tr|A0A929WGB2|A0A929WGB2_9FIRM	LTA synthase family protein OS=Solobacterium sp OX=2060878 GN=HXL40_08050 PE=4 SV=1	CytoplasmicMembrane	89297.8
tr|A0A412PE86|A0A412PE86_9FIRM	YneF family protein OS=Solobacterium moorei OX=102148 GN=DWX20_03890 PE=3 SV=1	CytoplasmicMembrane	8019.1
tr|A0A412PAQ0|A0A412PAQ0_9FIRM	Phenylalanine--tRNA ligase beta subunit OS=Solobacterium moorei OX=102148 GN=pheT PE=3 SV=1	Cytoplasmic	88760.5
tr|E7MNU8|E7MNU8_9FIRM	Putative aspartyl/glutamyl-tRNA(Asn/Gln) amidotransferase, A subunit OS=Solobacterium moorei F0204 OX=706433 GN=HMPREF9430_01218 PE=4 SV=1	Cytoplasmic	51221.7
tr|E7MQJ3|E7MQJ3_9FIRM	Antioxidant, AhpC/TSA family OS=Solobacterium moorei F0204 OX=706433 GN=HMPREF9430_01829 PE=4 SV=1	CytoplasmicMembrane	45036.9
tr|A0A929ZQY1|A0A929ZQY1_9FIRM	Large ribosomal subunit protein uL10 OS=Solobacterium sp OX=2060878 GN=rplJ PE=3 SV=1	Cytoplasmic	18862.9
tr|A0A412PES5|A0A412PES5_9FIRM	Proline--tRNA ligase OS=Solobacterium moorei OX=102148 GN=proS PE=3 SV=1	Cytoplasmic	62910.9
tr|A0A930AUQ0|A0A930AUQ0_9FIRM	Bifunctional metallophosphatase/5'-nucleotidase OS=Solobacterium sp OX=2060878 GN=HXL61_01410 PE=3 SV=1	Cellwall	57295.6
tr|A0A412PD87|A0A412PD87_9FIRM	Twin-arginine translocase TatA/TatE family subunit OS=Solobacterium moorei OX=102148 GN=DWX20_08370 PE=4 SV=1	CytoplasmicMembrane	8055.48
tr|E7MQX0|E7MQX0_9FIRM	DUF349 domain-containing protein OS=Solobacterium moorei F0204 OX=706433 GN=HMPREF9430_01959 PE=4 SV=1	Cytoplasmic	52790.2
tr|A0A929ZDS7|A0A929ZDS7_9FIRM	DegV family protein OS=Solobacterium sp OX=2060878 GN=HXL42_09545 PE=4 SV=1	Cytoplasmic	34539.5
tr|E7MPU9|E7MPU9_9FIRM	Chromosome partition protein Smc OS=Solobacterium moorei F0204 OX=706433 GN=smc PE=3 SV=1	Cytoplasmic	110782
tr|A0A412PET3|A0A412PET3_9FIRM	Galactokinase OS=Solobacterium moorei OX=102148 GN=DWX20_04795 PE=4 SV=1	Cytoplasmic	45765.3
tr|A0A412PHL3|A0A412PHL3_9FIRM	DNA 3'-5' helicase OS=Solobacterium moorei OX=102148 GN=DWX20_00920 PE=4 SV=1	Cytoplasmic	126663
tr|E7MLQ7|E7MLQ7_9FIRM	SGNH/GDSL hydrolase family protein OS=Solobacterium moorei F0204 OX=706433 GN=HMPREF9430_00470 PE=4 SV=1	CytoplasmicMembrane	37442.4
tr|A0A930F3S1|A0A930F3S1_9FIRM	IMP dehydrogenase OS=Solobacterium sp OX=2060878 GN=HXL43_09135 PE=4 SV=1	Unknown	54868.7
tr|A0A929ZEI6|A0A929ZEI6_9FIRM	Sulfotransferase domain-containing protein OS=Solobacterium sp OX=2060878 GN=HXL42_10925 PE=4 SV=1	Cytoplasmic	40229
tr|A0A412PCI9|A0A412PCI9_9FIRM	Lactate dehydrogenase OS=Solobacterium moorei OX=102148 GN=DWX20_07075 PE=3 SV=1	Cytoplasmic	37132.7
tr|A0A930AZJ9|A0A930AZJ9_9FIRM	SH3 domain-containing protein OS=Solobacterium sp OX=2060878 GN=HXL59_05480 PE=4 SV=1	Unknown	43413.7
tr|A0A929ZY54|A0A929ZY54_9FIRM	Uridine kinase OS=Solobacterium sp OX=2060878 GN=udk PE=3 SV=1	Cytoplasmic	23950.6
tr|E7MQJ2|E7MQJ2_9FIRM	Undecaprenyl-diphosphatase OS=Solobacterium moorei F0204 OX=706433 GN=uppP PE=3 SV=1	CytoplasmicMembrane	31361.3
tr|A0A930AKZ5|A0A930AKZ5_9FIRM	Translation initiation factor IF-3 OS=Solobacterium sp OX=2060878 GN=infC PE=3 SV=1	Cytoplasmic	21041.8
tr|A0A930AB18|A0A930AB18_9FIRM	DAK2 domain-containing protein (Fragment) OS=Solobacterium sp OX=2060878 GN=HXL56_04430 PE=4 SV=1	Cytoplasmic	30671.4
tr|A0A412PCQ5|A0A412PCQ5_9FIRM	Cyclic-di-AMP phosphodiesterase OS=Solobacterium moorei OX=102148 GN=DWX20_07575 PE=3 SV=1	Unknown	73001.6
tr|A0A930AWF4|A0A930AWF4_9FIRM	ABC transporter ATP-binding protein OS=Solobacterium sp OX=2060878 GN=HXL61_03890 PE=4 SV=1	CytoplasmicMembrane	25904.5
tr|E7MQ46|E7MQ46_9FIRM	Oligoendopeptidase F OS=Solobacterium moorei F0204 OX=706433 GN=pepF PE=3 SV=1	Cytoplasmic	68086.7
tr|A0A930AW13|A0A930AW13_9FIRM	Ribonuclease J OS=Solobacterium sp OX=2060878 GN=rnj PE=3 SV=1	Cytoplasmic	68297.4
tr|A0A929Z1U5|A0A929Z1U5_9FIRM	site-specific DNA-methyltransferase (adenine-specific) OS=Solobacterium sp OX=2060878 GN=HXL41_05115 PE=4 SV=1	Unknown	98979.3
tr|A0A930AJ23|A0A930AJ23_9FIRM	Pyrophosphate--fructose 6-phosphate 1-phosphotransferase OS=Solobacterium sp OX=2060878 GN=pfp PE=3 SV=1	Cytoplasmic	60948.7
tr|E7MPN7|E7MPN7_9FIRM	V-type ATP synthase subunit I OS=Solobacterium moorei F0204 OX=706433 GN=HMPREF9430_01519 PE=3 SV=1	CytoplasmicMembrane	68591
tr|A0A930FEB5|A0A930FEB5_9FIRM	Stress protein OS=Solobacterium sp OX=2060878 GN=HXL53_06705 PE=4 SV=1	Unknown	12496.3
tr|A0A930A3Z4|A0A930A3Z4_9FIRM	Recombinase family protein OS=Solobacterium sp OX=2060878 GN=HXL50_09030 PE=4 SV=1	Cytoplasmic	65952.7
tr|E7MQ84|E7MQ84_9FIRM	Holliday junction branch migration complex subunit RuvA OS=Solobacterium moorei F0204 OX=706433 GN=ruvA PE=3 SV=1	Cytoplasmic	21645.1
tr|A0A412PHE2|A0A412PHE2_9FIRM	Methionine--tRNA ligase OS=Solobacterium moorei OX=102148 GN=metG PE=3 SV=1	Cytoplasmic	73281.6
tr|E7MPX9|E7MPX9_9FIRM	DAK2 domain fusion protein YloV OS=Solobacterium moorei F0204 OX=706433 GN=HMPREF9430_01704 PE=4 SV=1	Unknown	58629.3
tr|A0A412PEN9|A0A412PEN9_9FIRM	Alanine--tRNA ligase OS=Solobacterium moorei OX=102148 GN=alaS PE=3 SV=1	Cytoplasmic	101436
tr|A0A930ADK9|A0A930ADK9_9FIRM	NUDIX hydrolase OS=Solobacterium sp OX=2060878 GN=HXL50_07110 PE=4 SV=1	Cytoplasmic	32898.7
tr|A0A412PHC4|A0A412PHC4_9FIRM	HAD family hydrolase OS=Solobacterium moorei OX=102148 GN=DWX20_00430 PE=3 SV=1	CytoplasmicMembrane	52919.4
tr|A0A930APY9|A0A930APY9_9FIRM	Large-conductance mechanosensitive channel OS=Solobacterium sp OX=2060878 GN=mscL PE=3 SV=1	CytoplasmicMembrane	13795.6
tr|A0A929Z300|A0A929Z300_9FIRM	ABC transporter substrate-binding protein OS=Solobacterium sp OX=2060878 GN=HXL43_02480 PE=4 SV=1	Cellwall	58770.1
tr|E7MMI9|E7MMI9_9FIRM	NlpC/P60 family protein OS=Solobacterium moorei F0204 OX=706433 GN=HMPREF9430_00756 PE=3 SV=1	Extracellular	40600.4
tr|A0A930ABQ9|A0A930ABQ9_9FIRM	Helix-turn-helix transcriptional regulator OS=Solobacterium sp OX=2060878 GN=HXL56_04020 PE=4 SV=1	Cytoplasmic	28292
tr|A0A412PHY7|A0A412PHY7_9FIRM	Large ribosomal subunit protein uL6 OS=Solobacterium moorei OX=102148 GN=rplF PE=3 SV=1	Cytoplasmic	19306.5
tr|A0A9D5WKK1|A0A9D5WKK1_9FIRM	FMN-binding protein OS=Solobacterium sp OX=2060878 GN=HXL46_05655 PE=4 SV=1	Unknown	11395.1
tr|E7MP69|E7MP69_9FIRM	Ribose-5-phosphate isomerase B OS=Solobacterium moorei F0204 OX=706433 GN=rpiB PE=3 SV=1	Cytoplasmic	16273.1
tr|A0A412PBJ7|A0A412PBJ7_9FIRM	DUF5011 domain-containing protein OS=Solobacterium moorei OX=102148 GN=DWX20_08775 PE=3 SV=1	Extracellular	56233.1
tr|A0A412PHV4|A0A412PHV4_9FIRM	Tagatose-bisphosphate aldolase OS=Solobacterium moorei OX=102148 GN=DWX20_01505 PE=4 SV=1	Cytoplasmic	49715.3
tr|A0A412PD10|A0A412PD10_9FIRM	GTP-binding protein OS=Solobacterium moorei OX=102148 GN=DWX20_07885 PE=4 SV=1	Cytoplasmic	44787.7
tr|A0A412PHY4|A0A412PHY4_9FIRM	Large ribosomal subunit protein uL2 OS=Solobacterium moorei OX=102148 GN=rplB PE=3 SV=1	Unknown	29977.8
tr|E7MQY2|E7MQY2_9FIRM	Intein C-terminal splicing region OS=Solobacterium moorei F0204 OX=706433 GN=HMPREF9430_01971 PE=4 SV=1	Cytoplasmic	54015
tr|A0A412PF22|A0A412PF22_9FIRM	UDP-N-acetylmuramate--L-alanine ligase OS=Solobacterium moorei OX=102148 GN=murC PE=3 SV=1	Cytoplasmic	50517.6
tr|A0A412PIJ3|A0A412PIJ3_9FIRM	Transketolase OS=Solobacterium moorei OX=102148 GN=DWX20_02570 PE=4 SV=1	Cytoplasmic	29261.7
tr|A0A929WIG3|A0A929WIG3_9FIRM	Large ribosomal subunit protein bL17 OS=Solobacterium sp OX=2060878 GN=rplQ PE=3 SV=1	Cytoplasmic	13393.2
tr|E7MPG2|E7MPG2_9FIRM	Folate transporter FolT OS=Solobacterium moorei F0204 OX=706433 GN=HMPREF9430_01443 PE=4 SV=1	CytoplasmicMembrane	21136.8
tr|A0A412PIA8|A0A412PIA8_9FIRM	Aminopeptidase OS=Solobacterium moorei OX=102148 GN=DWX20_02285 PE=3 SV=1	Cytoplasmic	46497
tr|A0A930B0E3|A0A930B0E3_9FIRM	PRD domain-containing protein OS=Solobacterium sp OX=2060878 GN=HXL59_01400 PE=4 SV=1	Cytoplasmic	32258.6
tr|E7MMB1|E7MMB1_9FIRM	Putative Na/Pi-cotransporter II-like protein OS=Solobacterium moorei F0204 OX=706433 GN=HMPREF9430_00650 PE=4 SV=1	CytoplasmicMembrane	61219.4
tr|A0A412PHZ2|A0A412PHZ2_9FIRM	Small ribosomal subunit protein uS11 OS=Solobacterium moorei OX=102148 GN=rpsK PE=3 SV=1	Cytoplasmic	14020.5
tr|A0A930FKZ3|A0A930FKZ3_9FIRM	Uncharacterized protein (Fragment) OS=Solobacterium sp OX=2060878 GN=HXL59_00940 PE=4 SV=1	Unknown	8410.41
tr|A0A930F400|A0A930F400_9FIRM	Polyribonucleotide nucleotidyltransferase OS=Solobacterium sp OX=2060878 GN=pnp PE=3 SV=1	Cytoplasmic	81282.5
tr|E7MMG0|E7MMG0_9FIRM	Isochorismatase-like domain-containing protein OS=Solobacterium moorei F0204 OX=706433 GN=HMPREF9430_00727 PE=4 SV=1	Cytoplasmic	19151
tr|E7MN92|E7MN92_9FIRM	ABC transporter, ATP-binding protein OS=Solobacterium moorei F0204 OX=706433 GN=HMPREF9430_01035 PE=4 SV=1	CytoplasmicMembrane	69073.9
tr|A0A930A579|A0A930A579_9FIRM	Class II fructose-bisphosphate aldolase OS=Solobacterium sp OX=2060878 GN=HXL49_07725 PE=4 SV=1	Cytoplasmic	32708.3
tr|A0A929ZIE2|A0A929ZIE2_9FIRM	DegV family protein OS=Solobacterium sp OX=2060878 GN=HXL51_02540 PE=4 SV=1	Cytoplasmic	30943.6
tr|A0A930AIH4|A0A930AIH4_9FIRM	Gram-positive cocci surface proteins LPxTG domain-containing protein OS=Solobacterium sp OX=2060878 GN=HXL60_07355 PE=4 SV=1	CytoplasmicMembrane	124146
tr|E7MLB0|E7MLB0_9FIRM	Cell cycle protein, FtsW/RodA/SpoVE family OS=Solobacterium moorei F0204 OX=706433 GN=HMPREF9430_00401 PE=4 SV=1	CytoplasmicMembrane	56451.2
tr|A0A930A2J8|A0A930A2J8_9FIRM	Uncharacterized protein OS=Solobacterium sp OX=2060878 GN=HXL42_09615 PE=4 SV=1	Unknown	48715.4
tr|E7MNL3|E7MNL3_9FIRM	Resolvase, N-terminal domain protein OS=Solobacterium moorei F0204 OX=706433 GN=HMPREF9430_01133 PE=4 SV=1	Cytoplasmic	67386
tr|A0A412PH38|A0A412PH38_9FIRM	DNA-directed RNA polymerase subunit beta' OS=Solobacterium moorei OX=102148 GN=rpoC PE=3 SV=1	Cytoplasmic	143820
tr|A0A412PG37|A0A412PG37_9FIRM	Ornithine carbamoyltransferase OS=Solobacterium moorei OX=102148 GN=argF PE=3 SV=1	Cytoplasmic	37216.8
tr|A0A412PI28|A0A412PI28_9FIRM	TFIIB-type zinc ribbon-containing protein OS=Solobacterium moorei OX=102148 GN=DWX20_01740 PE=4 SV=1	Unknown	41090
tr|A0A412PHT6|A0A412PHT6_9FIRM	ABC transporter ATP-binding protein OS=Solobacterium moorei OX=102148 GN=DWX20_01305 PE=4 SV=1	CytoplasmicMembrane	81540
tr|E7MQI2|E7MQI2_9FIRM	ABC transporter, ATP-binding protein OS=Solobacterium moorei F0204 OX=706433 GN=HMPREF9430_01818 PE=4 SV=1	CytoplasmicMembrane	62196
tr|A0A412PCR2|A0A412PCR2_9FIRM	Type I pullulanase OS=Solobacterium moorei OX=102148 GN=pulA PE=4 SV=1	Cytoplasmic	80872.5
tr|A0A412PHL1|A0A412PHL1_9FIRM	Protease PrsW OS=Solobacterium moorei OX=102148 GN=DWX20_00960 PE=3 SV=1	CytoplasmicMembrane	31536.7
tr|A0A412PIU9|A0A412PIU9_9FIRM	Phosphoenolpyruvate synthase OS=Solobacterium moorei OX=102148 GN=DWX20_03290 PE=4 SV=1	Cytoplasmic	94293.5
tr|E7MN70|E7MN70_9FIRM	Thermophilic metalloprotease (M29) OS=Solobacterium moorei F0204 OX=706433 GN=HMPREF9430_01013 PE=3 SV=1	Cytoplasmic	46521
tr|E7MQR2|E7MQR2_9FIRM	Hypoxanthine phosphoribosyltransferase OS=Solobacterium moorei F0204 OX=706433 GN=hpt PE=3 SV=1	Cytoplasmic	20860.9
tr|A0A930AIE3|A0A930AIE3_9FIRM	Aldehyde-alcohol dehydrogenase OS=Solobacterium sp OX=2060878 GN=adhE PE=3 SV=1	Cytoplasmic	97607.3
tr|E7MN31|E7MN31_9FIRM	Peptidase, M24 family OS=Solobacterium moorei F0204 OX=706433 GN=HMPREF9430_00949 PE=4 SV=1	Cytoplasmic	40386.3
tr|A0A412PD60|A0A412PD60_9FIRM	Lrp/AsnC family transcriptional regulator OS=Solobacterium moorei OX=102148 GN=DWX20_07365 PE=4 SV=1	Cytoplasmic	17855.1
tr|A0A412PIS8|A0A412PIS8_9FIRM	Efflux RND transporter periplasmic adaptor subunit OS=Solobacterium moorei OX=102148 GN=DWX20_03170 PE=4 SV=1	CytoplasmicMembrane	41741.1
tr|A0A412PCL6|A0A412PCL6_9FIRM	Transcription antiterminator OS=Solobacterium moorei OX=102148 GN=DWX20_07030 PE=4 SV=1	CytoplasmicMembrane	74713.4
tr|A0A412PI88|A0A412PI88_9FIRM	Dipeptidase OS=Solobacterium moorei OX=102148 GN=DWX20_02330 PE=3 SV=1	Cytoplasmic	56027.7
tr|A0A930F7R5|A0A930F7R5_9FIRM	Serine protease OS=Solobacterium sp OX=2060878 GN=HXL57_07965 PE=4 SV=1	Unknown	36907.9
tr|A0A930FF37|A0A930FF37_9FIRM	Chaperonin GroEL OS=Solobacterium sp OX=2060878 GN=groL PE=3 SV=1	Cytoplasmic	57832.1
tr|E7MM61|E7MM61_9FIRM	DEAD/DEAH box helicase OS=Solobacterium moorei F0204 OX=706433 GN=HMPREF9430_00624 PE=4 SV=1	Cytoplasmic	51916.2
tr|E7MKJ1|E7MKJ1_9FIRM	PSP1 C-terminal domain protein OS=Solobacterium moorei F0204 OX=706433 GN=HMPREF9430_00036 PE=4 SV=1	Cytoplasmic	44625.3
tr|A0A929ZIZ1|A0A929ZIZ1_9FIRM	Uncharacterized protein OS=Solobacterium sp OX=2060878 GN=HXL51_04270 PE=4 SV=1	CytoplasmicMembrane	12835
tr|A0A412PFQ5|A0A412PFQ5_9FIRM	Isoleucine--tRNA ligase OS=Solobacterium moorei OX=102148 GN=ileS PE=3 SV=1	Cytoplasmic	103994
tr|E7MPL8|E7MPL8_9FIRM	Elongation factor P OS=Solobacterium moorei F0204 OX=706433 GN=efp PE=3 SV=1	Cytoplasmic	21674.1
tr|A0A930AX06|A0A930AX06_9FIRM	Methionine--tRNA ligase OS=Solobacterium sp OX=2060878 GN=metG PE=3 SV=1	Cytoplasmic	73344.5
tr|E7MNE8|E7MNE8_9FIRM	Enolase OS=Solobacterium moorei F0204 OX=706433 GN=eno PE=3 SV=1	Cytoplasmic	48233.3
tr|A0A412PD29|A0A412PD29_9FIRM	Helix-turn-helix domain-containing protein OS=Solobacterium moorei OX=102148 GN=DWX20_08020 PE=4 SV=1	Unknown	26228.1
tr|A0A930AKA0|A0A930AKA0_9FIRM	Ferrous iron transporter B (Fragment) OS=Solobacterium sp OX=2060878 GN=HXL60_08040 PE=4 SV=1	CytoplasmicMembrane	70989.3
tr|A0A929ZWA4|A0A929ZWA4_9FIRM	Methionine aminopeptidase OS=Solobacterium sp OX=2060878 GN=map PE=3 SV=1	Cytoplasmic	31725.1
tr|A0A929WJ84|A0A929WJ84_9FIRM	Tape measure protein OS=Solobacterium sp OX=2060878 GN=HXL42_01600 PE=4 SV=1	CytoplasmicMembrane	289242
tr|A0A930AL43|A0A930AL43_9FIRM	33 kDa chaperonin OS=Solobacterium sp OX=2060878 GN=hslO PE=3 SV=1	Cytoplasmic	32485
tr|A0A412PBL2|A0A412PBL2_9FIRM	DnaD domain-containing protein OS=Solobacterium moorei OX=102148 GN=DWX20_08740 PE=4 SV=1	Cytoplasmic	45342.4
tr|A0A412PBJ1|A0A412PBJ1_9FIRM	AAA family ATPase OS=Solobacterium moorei OX=102148 GN=DWX20_08665 PE=3 SV=1	Cytoplasmic	96291.9
tr|A0A412PFH2|A0A412PFH2_9FIRM	HIRAN domain-containing protein OS=Solobacterium moorei OX=102148 GN=DWX20_06210 PE=4 SV=1	Unknown	13005.4
tr|E7MLK2|E7MLK2_9FIRM	Membrane protein insertase, YidC/Oxa1 family OS=Solobacterium moorei F0204 OX=706433 GN=HMPREF9430_00414 PE=3 SV=1	CytoplasmicMembrane	34072.1
tr|A0A930AJH4|A0A930AJH4_9FIRM	Zn-finger containing protein OS=Solobacterium sp OX=2060878 GN=HXL60_06350 PE=4 SV=1	CytoplasmicMembrane	16334
tr|E7MMG7|E7MMG7_9FIRM	Putative ATP-dependent chaperone protein ClpB OS=Solobacterium moorei F0204 OX=706433 GN=HMPREF9430_00734 PE=3 SV=1	Cytoplasmic	96164.8
tr|A0A412PBI9|A0A412PBI9_9FIRM	YhfC family intramembrane metalloprotease OS=Solobacterium moorei OX=102148 GN=DWX20_08885 PE=4 SV=1	CytoplasmicMembrane	29690.6
tr|A0A930FM09|A0A930FM09_9FIRM	MBOAT family protein OS=Solobacterium sp OX=2060878 GN=HXL59_05270 PE=3 SV=1	CytoplasmicMembrane	58566.3
tr|A0A412PHV7|A0A412PHV7_9FIRM	Large ribosomal subunit protein uL3 OS=Solobacterium moorei OX=102148 GN=rplC PE=3 SV=1	Cytoplasmic	26988.3
tr|A0A930A974|A0A930A974_9FIRM	Spermidine/putrescine import ATP-binding protein PotA OS=Solobacterium sp OX=2060878 GN=potA PE=3 SV=1	CytoplasmicMembrane	59004.8
tr|A0A929ZLP1|A0A929ZLP1_9FIRM	Lipoprotein OS=Solobacterium sp OX=2060878 GN=HXL45_02235 PE=3 SV=1	CytoplasmicMembrane	30757.9
tr|A0A929ZRL8|A0A929ZRL8_9FIRM	ROK family protein OS=Solobacterium sp OX=2060878 GN=HXL48_06680 PE=4 SV=1	Unknown	8091.42
tr|A0A930F7U2|A0A930F7U2_9FIRM	PTS glucose transporter subunit IIA OS=Solobacterium sp OX=2060878 GN=HXL46_05830 PE=4 SV=1	Cytoplasmic	17933.3
tr|E7MP38|E7MP38_9FIRM	Galactose/glucose-binding lipoprotein family protein OS=Solobacterium moorei F0204 OX=706433 GN=HMPREF9430_01310 PE=4 SV=1	Unknown	44445.7
tr|A0A412PCZ4|A0A412PCZ4_9FIRM	Permease IIC component OS=Solobacterium moorei OX=102148 GN=DWX20_07010 PE=4 SV=1	CytoplasmicMembrane	49290.9
tr|A0A412PI80|A0A412PI80_9FIRM	Small ribosomal subunit protein uS7 OS=Solobacterium moorei OX=102148 GN=rpsG PE=3 SV=1	Cytoplasmic	17705.4
tr|A0A412PD52|A0A412PD52_9FIRM	Cell division protein FtsX OS=Solobacterium moorei OX=102148 GN=DWX20_07335 PE=3 SV=1	CytoplasmicMembrane	33095.6
tr|A0A929WLY1|A0A929WLY1_9FIRM	Enhanced serine sensitivity protein SseB C-terminal domain-containing protein OS=Solobacterium sp OX=2060878 GN=HXL43_08720 PE=4 SV=1	Unknown	30073.8
tr|A0A930AEB7|A0A930AEB7_9FIRM	ABC transporter ATP-binding protein/permease OS=Solobacterium sp OX=2060878 GN=HXL56_07835 PE=4 SV=1	CytoplasmicMembrane	63706.2
tr|A0A412PHE7|A0A412PHE7_9FIRM	ATP synthase subunit b OS=Solobacterium moorei OX=102148 GN=atpF PE=3 SV=1	Cytoplasmic	18878.8
tr|A0A930ACZ6|A0A930ACZ6_9FIRM	Holliday junction branch migration complex subunit RuvB OS=Solobacterium sp OX=2060878 GN=ruvB PE=3 SV=1	Cytoplasmic	37427.5
tr|A0A412PHI4|A0A412PHI4_9FIRM	Chromosomal replication initiator protein DnaA OS=Solobacterium moorei OX=102148 GN=dnaA PE=3 SV=1	Cytoplasmic	51777.8
tr|A0A930F343|A0A930F343_9FIRM	Insulinase family protein OS=Solobacterium sp OX=2060878 GN=HXL49_04550 PE=4 SV=1	Cytoplasmic	110142
tr|A0A412PEX1|A0A412PEX1_9FIRM	histidine kinase OS=Solobacterium moorei OX=102148 GN=DWX20_05005 PE=4 SV=1	CytoplasmicMembrane	55986.1
tr|A0A929Z7H0|A0A929Z7H0_9FIRM	M15 family metallopeptidase OS=Solobacterium sp OX=2060878 GN=HXL43_07020 PE=4 SV=1	Unknown	29350.8
tr|A0A412PI93|A0A412PI93_9FIRM	Patatin family protein OS=Solobacterium moorei OX=102148 GN=DWX20_02115 PE=4 SV=1	Cytoplasmic	32449.5
tr|A0A412PDD7|A0A412PDD7_9FIRM	ATP-dependent zinc metalloprotease FtsH OS=Solobacterium moorei OX=102148 GN=ftsH PE=3 SV=1	CytoplasmicMembrane	68110.1
tr|A0A930AI08|A0A930AI08_9FIRM	Deoxyribose-phosphate aldolase OS=Solobacterium sp OX=2060878 GN=deoC PE=3 SV=1	Cytoplasmic	22738.7
tr|A0A930F6S2|A0A930F6S2_9FIRM	PTS sugar transporter subunit IIC OS=Solobacterium sp OX=2060878 GN=HXL52_03050 PE=4 SV=1	CytoplasmicMembrane	27516.3
tr|E7MQH7|E7MQH7_9FIRM	LD-carboxypeptidase OS=Solobacterium moorei F0204 OX=706433 GN=HMPREF9430_01813 PE=3 SV=1	Cytoplasmic	36944.6
tr|A0A930F2A0|A0A930F2A0_9FIRM	FAD-dependent oxidoreductase OS=Solobacterium sp OX=2060878 GN=HXL49_00105 PE=4 SV=1	Cytoplasmic	50285.9
